# Supplementary material for: Inhibition of homologous phosphorolytic ribonucleases by citrate may represent an evolutionarily conserved communicative link between RNA degradation and central metabolism
Source: Nucleic Acids Res. 2017 Mar 3;45(8):4655–66. doi: 10.1093/nar/gkx114 (PMC5416783; doi:10.1093/nar/gkx114)
Supplement: Supplementary Data [file gkx114_Supp.zip]

Archive with 2 entries (2 files):
- nar-03347-z-2016-File008.docx
- nar-03347-z-2016-File009.xlsx
