# Supplementary material for: Inhibition of homologous phosphorolytic ribonucleases by citrate may represent an evolutionarily conserved communicative link between RNA degradation and central metabolism
Source: Nucleic Acids Res. 2017 Mar 3;45(8):4655–66. doi: 10.1093/nar/gkx114 (PMC5416783; doi:10.1093/nar/gkx114)
Supplement: Supplementary Data [file gkx114_Supp.zip › nar-03347-z-2016-File009.xlsx]

## Sheet: Prokaryotic sequences
Supplementary Table 1. Accession numbers for the PNPase protein sequences used to generate the prokaryotic sequence logo in Fig. 6.
Accession Number	Organism
WP_023390880.1	Abiotrophia_defectiva
WP_038541501.1	Acanthamoeba_sp._UWC8
WP_018135535.1	Acaricomes_phytoseiuli
WP_041660582.1	Acaryochloris_marina
WP_010249662.1	Acetivibrio_cellulolyticus
WP_026199929.1	Acetobacter_aceti
WP_043549309.1	Acetobacter_malorum
WP_026397762.1	Acetobacter_nitrogenifigens
WP_025860822.1	Acetobacter_papayae
WP_003624193.1	Acetobacter_pasteurianus
WP_022079065.1	Acetobacter_sp._CAG:267
WP_021999824.1	Acetobacter_sp._CAG:977
WP_035381302.1	Acetobacter_tropicalis
WP_040292269.1	Acetobacteraceae_bacterium_AT-5844
WP_026393169.1	Acetobacterium_dehalogenans
WP_014356330.1	Acetobacterium_woodii
WP_013278542.1	Acetohalobium_arabaticum
WP_004573445.1	Acetonema_longum
WP_035375887.1	Acholeplasma_axanthum
WP_030004777.1	Acholeplasma_brassicae
WP_026399584.1	Acholeplasma_equifetale
WP_025724697.1	Acholeplasma_granularum
WP_035369411.1	Acholeplasma_hippikon
WP_012242753.1	Acholeplasma_laidlawii
WP_035344723.1	Acholeplasma_modicum
WP_045749455.1	Acholeplasma_oculi
WP_026660121.1	Acholeplasma_palmae
WP_021921409.1	Acholeplasma_sp._CAG:878
WP_013391932.1	Achromobacter_xylosoxidans
WP_022227189.1	Acidaminococcus_intestini_CAG:325
WP_022488097.1	Acidaminococcus_sp._CAG:542
WP_022467489.1	Acidaminococcus_sp._CAG:917
WP_045171773.1	Acidaminococcus_sp._HPA0509
WP_041662386.1	Acidimicrobium_ferrooxidans
WP_029311466.1	Acidiphilium_angustum
WP_022418977.1	Acidiphilium_sp._CAG:727
WP_014003439.1	Acidithiobacillus_caldus
WP_035193856.1	Acidithiobacillus_ferrivorans
WP_014029973.1	Acidithiobacillus_ferrivorans
WP_009567342.1	Acidithiobacillus_ferrooxidans
WP_029316329.1	Acidithiobacillus_thiooxidans
WP_024894489.1	Acidithiobacillus_thiooxidans
WP_029413495.1	Acidobacteria_bacterium_JGI_0001001-H03
WP_029413004.1	Acidobacteria_bacterium_JGI_0001001-H03
WP_026386170.1	Acidobacteria_bacterium_KBS_146
WP_020710848.1	Acidobacteriaceae_bacterium_KBS_83
WP_020713751.1	Acidobacteriaceae_bacterium_KBS_89
WP_020718846.1	Acidobacteriaceae_bacterium_KBS_96
WP_026393044.1	Acidobacteriaceae_bacterium_TAA166
WP_026445470.1	Acidobacteriaceae_bacterium_URHE0068
WP_012680553.1	Acidobacterium_capsulatum
WP_026443305.1	Acidobacterium_sp._PMMR2
WP_042055301.1	Acidomonas_methanolica
WP_011720343.1	Acidothermus_cellulolyticus
WP_019703749.1	Acidovorax_avenae
WP_005793234.1	Acidovorax_delafieldii
WP_015912606.1	Acidovorax_ebreus
WP_007849124.1	Acidovorax_sp._CF316
WP_016139413.1	Acinetobacter_calcoaceticus
YP_004997539.1	Acinetobacter_calcoaceticus_PHEA-2
WP_023273030.1	Acinetobacter_nectaris
WP_016657681.1	Acinetobacter_rudis
WP_022022682.1	Acinetobacter_sp._CAG:196
WP_035249746.1	Actibacterium_atlanticum
WP_035255886.1	Actibacterium_mucosum
WP_016699486.1	Actinoalloteichus_spitiensis
WP_038276259.1	actinobacterium_acAMD-5
WP_038296005.1	actinobacterium_acMicro-1
WP_023646284.1	actinobacterium_LLX17
WP_039708819.1	actinobacterium_MedAcidi-G1
WP_039703600.1	actinobacterium_MedAcidi-G2A
WP_039701366.1	actinobacterium_MedAcidi-G2B
WP_039706470.1	actinobacterium_MedAcidi-G3
WP_020019447.1	actinobacterium_SCGC_AAA015-D07
WP_009612350.1	actinobacterium_SCGC_AAA027-L06
WP_029018443.1	actinobacterium_SCGC_AAA028-N15
WP_029635212.1	actinobacterium_SCGC_AAA041-L13
WP_024543122.1	actinobacterium_SCGC_AAA044-D11
WP_017954913.1	actinobacterium_SCGC_AAA278-O22
WP_007000407.1	Actinobaculum_massiliense
WP_021601317.1	Actinobaculum_sp._oral_taxon_183
WP_030446392.1	Actinocatenispora_sera
WP_018685980.1	Actinokineospora_enzanensis
WP_035290515.1	Actinokineospora_spheciospongiae
WP_033324395.1	Actinomadura_atramentaria
WP_026313671.1	Actinomadura_flavalba
WP_026412007.1	Actinomadura_oligospora
WP_026405491.1	Actinomadura_rifamycini
WP_005961795.1	Actinomyces_cardiffensis
WP_006546781.1	Actinomyces_coleocanis
WP_026409417.1	Actinomyces_dentalis
WP_040316431.1	Actinomyces_europaeus
WP_026430466.1	Actinomyces_georgiae
WP_021603211.1	Actinomyces_graevenitzii
WP_043560736.1	Actinomyces_israelii
WP_008732139.1	Actinomyces_massiliensis
WP_024331550.1	Actinomyces_neuii
WP_009647301.1	Actinomyces_sp._ICM47
WP_043534207.1	Actinomyces_sp._MS2
WP_009402521.1	Actinomyces_sp._oral_taxon_170
WP_009407918.1	Actinomyces_sp._oral_taxon_181
WP_009749237.1	Actinomyces_sp._oral_taxon_448
WP_009199844.1	Actinomyces_sp._oral_taxon_848
WP_026460947.1	Actinomyces_suimastitidis
WP_017176973.1	Actinomyces_timonensis
WP_006681723.1	Actinomyces_turicensis
WP_006548744.1	Actinomyces_urogenitalis
WP_022868077.1	Actinomyces_vaccimaxillae
WP_018334687.1	Actinomycetospora_chiangmaiensis
WP_023561774.1	Actinoplanes_friuliensis
WP_020517890.1	Actinoplanes_globisporus
WP_014447059.1	Actinoplanes_missouriensis
WP_045741482.1	Actinoplanes_rectilineatus
WP_015624862.1	Actinoplanes_sp._N902-109
WP_014694148.1	Actinoplanes_sp._SE50/110
WP_030436022.1	Actinoplanes_subtropicus
WP_043532563.1	Actinoplanes_utahensis
WP_040421170.1	Actinopolymorpha_alba
WP_043572079.1	Actinopolyspora_erythraea
WP_017974116.1	Actinopolyspora_halophila
WP_034239747.1	Actinopolyspora_iraqiensis
WP_019854774.1	Actinopolyspora_mortivallis
WP_034265657.1	Actinospica_robiniae
WP_015804519.1	Actinosynnema_mirum
WP_034247410.1	Actinotalea_fermentans
WP_034226937.1	Actinotalea_ferrariae
WP_035276631.1	Actinotignum_schaalii
WP_022865701.1	Actinotignum_urinale
WP_026464484.1	Adhaeribacter_aquaticus
WP_022739928.1	Adlercreutzia_equolifaciens
WP_025371943.1	Advenella_mimigardefordensis
WP_026450523.1	Aequorivita_capsosiphonis
WP_013669431.1	Aerococcus_urinae
WP_016896739.1	Aerococcus_viridans
WP_040320099.1	Aeromicrobium_marinum
WP_019145396.1	Aeromicrobium_massiliense
WP_005347480.1	Aeromonas_diversa
WP_005358499.1	Aeromonas_veronii
WP_026375114.1	Aestuariibacter_salexigens
WP_022909858.1	Aestuariimicrobium_kwangyangense
WP_026380572.1	Afifella_pfennigii
WP_006023526.1	Afipia_broomeae
WP_002714083.1	Afipia_clevelandensis
WP_009338791.1	Afipia_sp._1NLS2
WP_034465657.1	Afipia_sp._P52-10
WP_016402371.1	Agarivorans_albus
WP_032997160.1	Aggregatibacter_actinomycetemcomitans
WP_044438576.1	Agreia_bicolorata
WP_035211726.1	Agrobacterium_tumefaciens
WP_021011780.1	Agrococcus_pavilionensis
WP_022893480.1	Agromyces_subbeticus
WP_026317328.1	Ahrensia_kielensis
WP_040305985.1	Ahrensia_sp._R2A130
WP_031930210.1	Akkermansia_muciniphila
WP_035272454.1	Alcaligenes_faecalis
WP_014996167.1	Alcanivorax_dieselolei
WP_008927850.1	Alcanivorax_hongdengensis
WP_035248418.1	Alcanivorax_jadensis
WP_008733170.1	Alcanivorax_pacificus
WP_035231942.1	Alcanivorax_sp._19-m-6
WP_007149968.1	Alcanivorax_sp._DG881
WP_026317927.1	Algicola_sagamiensis
WP_043767289.1	Algiphilus_aromaticivorans
WP_008200942.1	Algoriphagus_machipongonensis
WP_026951709.1	Algoriphagus_mannitolivorans
WP_024282486.1	Algoriphagus_marincola
WP_026967202.1	Algoriphagus_terrigena
WP_026954086.1	Algoriphagus_vanfongensis
WP_026957342.1	Aliagarivorans_taiwanensis
WP_040435986.1	Alicycliphilus_sp._CRZ1
WP_035469262.1	Alicyclobacillus_acidocaldarius
WP_021296419.1	Alicyclobacillus_acidoterrestris
WP_026974447.1	Alicyclobacillus_contaminans
WP_026962057.1	Alicyclobacillus_herbarius
WP_006447002.1	Alicyclobacillus_hesperidum
WP_035462748.1	Alicyclobacillus_macrosporangiidus
WP_035467187.1	Alicyclobacillus_pomorum
WP_008844713.1	Aliiglaciecola_lipolytica
WP_024586728.1	Aliihoeflea_sp._2WW
WP_011261261.1	Aliivibrio_fischeri
WP_008949884.1	Alishewanella_jeotgali
WP_009132942.1	Alistipes_indistinctus
WP_035471120.1	Alistipes_sp._627
WP_022063078.1	Alistipes_sp._CAG:157
WP_022309165.1	Alistipes_sp._CAG:268
WP_022323111.1	Alistipes_sp._CAG:435
WP_021927600.1	Alistipes_sp._CAG:831
WP_009596707.1	Alistipes_sp._HGB5
WP_017186075.1	Alkalibacillus_haloalkaliphilus
WP_034299332.1	Alkalibacterium_sp._AK22
WP_026473577.1	Alkaliflexus_imshenetskii
WP_041718014.1	Alkalilimnicola_ehrlichii
WP_012063792.1	Alkaliphilus_metalliredigens
WP_012062951.1	Alkaliphilus_metalliredigens
WP_012062265.1	Alkaliphilus_metalliredigens
WP_012159389.1	Alkaliphilus_oremlandii
WP_026476054.1	Alkaliphilus_transvaalensis
WP_026472385.1	Alkanindiges_illinoisensis
WP_033399854.1	Allobaculum_stercoricanis
WP_012969739.1	Allochromatium_vinosum
WP_018658889.1	Allofustis_seminis
WP_003776461.1	Alloiococcus_otitis
WP_030430414.1	Allokutzneria_albata
WP_009347660.1	Alloprevotella_rava
WP_040599740.1	Alloprevotella_tannerae
WP_046470595.1	Allosalinactinospora_lopnorensis
WP_018143377.1	Alloscardovia_criceti
WP_045857856.1	Alteromonadaceae_bacterium_Bs12
WP_044556961.1	Alteromonas_macleodii
WP_034262513.1	Altibacter_lentus
WP_029166137.1	Aminiphilus_circumscriptus
WP_024846333.1	Aminobacter_sp._J41
WP_013048102.1	Aminobacterium_colombiense
WP_024822479.1	Aminobacterium_mobile
WP_006300759.1	Aminomonas_paucivorans
WP_015739626.1	Ammonifex_degensii
WP_018699669.1	Amorphus_coralli
WP_017471932.1	Amphibacillus_jilinensis
WP_015010183.1	Amphibacillus_xylanus
WP_019623125.1	Amphritea_japonica
WP_020660696.1	Amycolatopsis_benzoatilytica
WP_007029386.1	Amycolatopsis_decaplanina
WP_034272425.1	Amycolatopsis_halophila
WP_017981771.1	Amycolatopsis_methanolica
WP_020665914.1	Amycolatopsis_nigrescens
WP_037355733.1	Amycolatopsis_orientalis
WP_027944212.1	Amycolatopsis_taiwanensis
WP_027930932.1	Amycolatopsis_thermoflava
WP_013806437.1	Amycolicicoccus_subflavus
WP_015079832.1	Anabaena_sp._90
WP_009201363.1	Anaerobaculum_hydrogeniformans
WP_014806490.1	Anaerobaculum_mobile
WP_027939269.1	Anaerobiospirillum_succiniciproducens
WP_004814126.1	Anaerococcus_hydrogenalis
WP_004828474.1	Anaerococcus_lactolyticus
WP_034428573.1	Anaerococcus_pacaensis
WP_004834619.1	Anaerococcus_prevotii
WP_044565451.1	Anaerococcus_sp._9402080
WP_004837348.1	Anaerococcus_tetradius
WP_007049728.1	Anaerofustis_stercorihominis
WP_006789214.1	Anaeroglobus_geminatus
WP_013559481.1	Anaerolinea_thermophila
WP_012632560.1	Anaeromyxobacter_dehalogenans
WP_011985460.1	Anaeromyxobacter_sp._Fw109-5
WP_016777504.1	Anaerophaga_thermohalophila
WP_042681799.1	Anaerosalibacter_sp._ND1
WP_009290523.1	Anaerostipes_sp._3_2_56FAA
WP_022261009.1	Anaerostipes_sp._CAG:276
WP_006876880.1	Anaerotruncus_colihominis
WP_022404109.1	Anaerotruncus_sp._CAG:390
WP_037375570.1	Anaerotruncus_sp._G3(2012)
WP_027396988.1	Anaerovibrio_lipolyticus
WP_037372110.1	Anaerovorax_odorimutans
WP_012880780.1	Anaplasma_centrale
WP_011450867.1	Anaplasma_phagocytophilum
WP_018388644.1	Ancylobacter_sp._FA202
WP_035072746.1	Anditalea_andensis
WP_035053875.1	Andreprevotia_chitinilytica
WP_021621548.1	Aneurinibacillus_aneurinilyticus
WP_027414651.1	Aneurinibacillus_terranovensis
WP_032099680.1	Anoxybacillus_flavithermus
WP_027408733.1	Anoxybacillus_tepidamans
WP_035035160.1	Aquabacterium_sp._NJ1
WP_022654560.1	Aquaspirillum_serpens
WP_010880091.1	Aquifex_aeolicus
WP_010177554.1	Aquimarina_agarilytica
WP_027395739.1	Aquimarina_latercula
WP_025664999.1	Aquimarina_megaterium
WP_025742891.1	Aquimarina_pacifica
WP_046113912.1	Aquincola_tertiaricarbonis
WP_045845301.1	Aquitalea_magnusonii
WP_041640339.1	Arcanobacterium_haemolyticum
WP_034233835.1	Arcanobacterium_sp._S3PF19
WP_044414782.1	Arcobacter_anaerophilus
WP_020847951.1	Arcobacter_butzleri
WP_024775031.1	Arcobacter_cibarius
WP_013135571.1	Arcobacter_nitrofigilis
WP_026804397.1	Arcobacter_sp._AF1581
WP_014474228.1	Arcobacter_sp._L
WP_016193671.1	Arcticibacter_svalbardensis
WP_031442672.1	Arenibacter_algicola
WP_026812179.1	Arenibacter_certesii
WP_026815753.1	Arenimonas_composti
WP_034223550.1	Arenimonas_donghaensis
WP_043800192.1	Arenimonas_malthae
WP_022968888.1	Arenimonas_oryziterrae
WP_040409327.1	Arhodomonas_aquaeolei
WP_011239110.1	Aromatoleum_aromaticum
WP_029211191.1	Arsenicicoccus_bolidensis
WP_032114395.1	Arsenophonus_endosymbiont_of_Nilaparvata_lugens
WP_035756946.1	Arthrobacter_albus
WP_026820670.1	Arthrobacter_castelli
WP_005267954.1	Arthrobacter_crystallopoietes
WP_007272306.1	Arthrobacter_gangotriensis
WP_043452944.1	Arthrobacter_phenanthrenivorans
WP_026530545.1	Arthrobacter_sanguinis
WP_026545462.1	Arthrobacter_sp._35/47
WP_026554061.1	Arthrobacter_sp._35W
WP_044579109.1	Arthrobacter_sp._A3
WP_026536229.1	Arthrobacter_sp._H14
WP_026553003.1	Arthrobacter_sp._H20
WP_026531401.1	Arthrobacter_sp._H41
WP_045076688.1	Arthrobacter_sp._IHBB_11108
WP_047121114.1	Arthrobacter_sp._YC-RL1
WP_006617470.1	Arthrospira_platensis
WP_018080653.1	Asticcacaulis_benevestitus
WP_006271129.1	Asticcacaulis_biprosthecium
WP_041658395.1	Asticcacaulis_excentricus
WP_023459928.1	Asticcacaulis_sp._AC466
WP_023460541.1	Asticcacaulis_sp._YBE204
WP_025728013.1	Atopobacter_phocae
WP_028264221.1	Atopobium_fossor
WP_035437224.1	Atopobium_sp._BS2
WP_016477060.1	Atopobium_sp._oral_taxon_199
WP_006303466.1	Atopobium_vaginae
WP_006302889.1	Atopobium_vaginae
WP_028273765.1	Atopococcus_tabaci
WP_024349522.1	Aurantimonas_coralicida
WP_039188383.1	Aureimonas_altamirensis
WP_019998125.1	Aureimonas_ureilytica
WP_006502118.1	Austwickia_chelonae
WP_046098083.1	Avibacterium_paragallinarum
WP_011765834.1	Azoarcus_sp._BH72
WP_015435870.1	Azoarcus_sp._KH32C
WP_018989817.1	Azoarcus_toluclasticus
WP_028997523.1	Azohydromonas_australica
WP_043878695.1	Azorhizobium_caulinodans
WP_029006486.1	Azorhizobium_doebereinerae
WP_014237746.1	Azospira_oryzae
WP_038530324.1	Azospirillum_brasilense
WP_029010755.1	Azospirillum_halopraeferens
WP_022196653.1	Azospirillum_sp._CAG:239
WP_022186711.1	Azospirillum_sp._CAG:260
WP_045581303.1	Azospirillum_thiophilum
WP_039802077.1	Azotobacter_chroococcum
WP_012702769.1	Azotobacter_vinelandii
WP_026685257.1	Azovibrio_restrictus
WP_047186137.1	Bacilli_bacterium_VT-13-104
WP_018660134.1	Bacillus_acidiproducens
WP_026701104.1	Bacillus_aidingensis
WP_035665774.1	Bacillus_akibai
WP_004428452.1	Bacillus_alcalophilus
WP_044893724.1	Bacillus_alveayuensis
WP_044746881.1	Bacillus_alveayuensis
WP_032088788.1	Bacillus_aquimaris
WP_010788634.1	Bacillus_atrophaeus
WP_026689854.1	Bacillus_aurantiacus
WP_003332591.1	Bacillus_azotoformans
WP_041100060.1	Bacillus_badius
WP_007086828.1	Bacillus_bataviensis
WP_026674237.1	Bacillus_bogoriensis
WP_013489041.1	Bacillus_cellulosilyticus
WP_026696311.1	Bacillus_chagannorensis
WP_029565627.1	Bacillus_cibi
WP_011247065.1	Bacillus_clausii
WP_026683666.1	Bacillus_coagulans
WP_025908937.1	Bacillus_flexus
WP_018705097.1	Bacillus_fordii
WP_025727857.1	Bacillus_ginsengihumi
WP_010898560.1	Bacillus_halodurans
WP_035340674.1	Bacillus_hemicellulosilyticus
WP_026692443.1	Bacillus_kribbensis
WP_038480648.1	Bacillus_lehensis
WP_017727360.1	Bacillus_ligniniphilus
WP_034635689.1	Bacillus_manliponensis
WP_025028672.1	Bacillus_mannanilyticus
WP_022628133.1	Bacillus_marmarensis
WP_019242260.1	Bacillus_massilioanorexius
WP_019152741.1	Bacillus_massiliosenegalensis
WP_013084762.1	Bacillus_megaterium
WP_026680939.1	Bacillus_megaterium
WP_003350143.1	Bacillus_methanolicus
WP_045515181.1	Bacillus_niacini
WP_034629547.1	Bacillus_okhensis
WP_028399027.1	Bacillus_panaciterrae
WP_040374846.1	Bacillus_psychrosaccharolyticus
WP_041967207.1	Bacillus_selenatarsenatis
WP_013172725.1	Bacillus_selenitireducens
WP_034313594.1	Bacillus_simplex
WP_003354633.1	Bacillus_smithii
WP_015593158.1	Bacillus_sp._1NLA3E
WP_034285483.1	Bacillus_sp._72
WP_022406872.1	Bacillus_sp._CAG:988
WP_043933314.1	Bacillus_sp._EB01
WP_042472016.1	Bacillus_sp._FF3
WP_042456423.1	Bacillus_sp._FF4
WP_028392806.1	Bacillus_sp._FJAT-14515
WP_028394508.1	Bacillus_sp._FJAT-14578
WP_042348854.1	Bacillus_sp._G2(2012b)
WP_026585488.1	Bacillus_sp._J33
WP_026559304.1	Bacillus_sp._J37
WP_025568546.1	Bacillus_sp._JGI_001005-J19
WP_033829181.1	Bacillus_sp._KW-12
WP_029326358.1	Bacillus_sp._m3-13
WP_031534571.1	Bacillus_sp._MB2021
WP_042356227.1	Bacillus_sp._MT2
WP_041074148.1	Bacillus_sp._OxB-1
WP_040056639.1	Bacillus_sp._REN51N
WP_046514777.1	Bacillus_sp._SA1-12
WP_046522129.1	Bacillus_sp._SA2-6
WP_006837486.1	Bacillus_sp._SG-1
WP_035411801.1	Bacillus_sp._SJS
WP_046128916.1	Bacillus_sp._TH008
WP_045479306.1	Bacillus_sp._TS-2
WP_035428956.1	Bacillus_sp._UNC322MFChir4.1
WP_026574893.1	Bacillus_sp._UNC438CL73TsuS30
WP_027322388.1	Bacillus_sp._URHB0009
WP_038541172.1	Bacillus_sp._X1(2014)
WP_017753805.1	Bacillus_sp._ZYK
WP_041903250.1	Bacillus_thermoamylovorans
WP_010282322.1	Bacillus_timonensis
WP_034760123.1	Bacillus_vietnamensis
WP_024026798.1	Bacillus_vireti
WP_008354436.1	Bacillus_xiamenensis
WP_040314434.1	Bacteriovorax_sp._BAL6_X
WP_034728480.1	Bacteriovorax_sp._BSW11_IV
WP_021276553.1	Bacteriovorax_sp._DB6_IX
WP_034731707.1	Bacteriovorax_sp._Seq25_V
WP_020856559.1	bacterium_SAR86A
WP_020857999.1	bacterium_SAR86B
WP_008491260.1	bacterium_SAR86E
WP_042367271.1	Bacteroidaceae_bacterium_MS4
WP_022545043.1	Bacteroidales_bacterium_CF
WP_019131579.1	Bacteroidales_bacterium_ph8
WP_006743861.1	Bacteroides_coprosuis
WP_032936087.1	Bacteroides_dorei
WP_024996931.1	Bacteroides_graminisolvens
WP_005944311.1	Bacteroides_massiliensis
WP_004306937.1	Bacteroides_ovatus
WP_024993179.1	Bacteroides_paurosaccharolyticus
WP_040893097.1	Bacteroides_pectinophilus
WP_022361526.1	Bacteroides_pectinophilus_CAG:437
WP_018109397.1	Bacteroides_propionicifaciens
WP_027325181.1	Bacteroides_pyogenes
WP_044093865.1	Bacteroides_salyersiae
WP_022082605.1	Bacteroides_sp._CAG:144
WP_021935879.1	Bacteroides_sp._CAG:189
WP_022232345.1	Bacteroides_sp._CAG:443
WP_022383928.1	Bacteroides_sp._CAG:462
WP_021848304.1	Bacteroides_sp._CAG:598
WP_022039824.1	Bacteroides_sp._CAG:702
WP_022284887.1	Bacteroides_sp._CAG:770
WP_016563238.1	Bacteroides_sp._CAG:927
WP_046452257.1	Bacteroides_sp._UNK.MGS-14
WP_025830588.1	Bacteroides_stercorirosoris
WP_022508890.1	Bacteroides_vulgatus_CAG:6
WP_027318590.1	Bacteroidetes_bacterium_SCGC_AAA027-G08
WP_009217747.1	Bacteroidetes_oral_taxon_274
WP_027312070.1	Balneatrix_alpica
WP_018126207.1	Balneola_vulgaris
WP_008863073.1	Barnesiella_intestinihominis
WP_015397540.1	Bartonella_australis
WP_041848903.1	Bartonella_bacilliformis
WP_010700692.1	Bartonella_bovis
WP_013544504.1	Bartonella_clarridgeiae
WP_019222194.1	Bartonella_rattaustraliani
WP_008038286.1	Bartonella_tamiae
WP_004858628.1	Bartonella_taylorii
WP_038500773.1	Basilea_psittacipulmonis
WP_022796009.1	Bavariicoccus_seileri
WP_025307810.1	Bdellovibrio_bacteriovorus
WP_011164033.1	Bdellovibrio_bacteriovorus
WP_015470254.1	Bdellovibrio_exovorus
WP_041874265.1	Bdellovibrio_sp._ArHS
WP_002691876.1	Beggiatoa_alba
WP_041778179.1	Beijerinckia_indica
WP_014773233.1	Belliella_baltica
WP_043360000.1	Belnapia_sp._F-4-1
WP_002687558.1	Bergeyella_zoohelcum
WP_007016554.1	Bermanella_marisrubri
WP_035004830.1	Betaproteobacteria_bacterium_MOLA814
WP_015882968.1	Beutenbergia_cavernae
WP_040228159.1	Bhargavaea_cecembensis
WP_008297153.1	Bhargavaea_cecembensis
WP_015432743.1	Bibersteinia_trehalosi
WP_033504285.1	Bifidobacterium_actinocoloniiforme
WP_014697244.1	Bifidobacterium_animalis
WP_045924848.1	Bifidobacterium_asteroides
WP_033494684.1	Bifidobacterium_biavatii
WP_033520955.1	Bifidobacterium_bohemicum
WP_044087721.1	Bifidobacterium_bombi
WP_026503149.1	Bifidobacterium_boum
WP_006295349.1	Bifidobacterium_gallicum
WP_022860024.1	Bifidobacterium_magnum
WP_026647375.1	Bifidobacterium_minimum
WP_033511496.1	Bifidobacterium_mongoliense
WP_033488494.1	Bifidobacterium_pseudolongum
WP_033494658.1	Bifidobacterium_psychraerophilum
WP_024464082.1	Bifidobacterium_subtile
WP_009369257.1	Bilophila_sp._4_1_30
WP_041776649.1	Blastococcus_saxobsidens
WP_029432962.1	Blastococcus_sp._URHD0036
WP_014246053.1	Blattabacterium_punctulatus
WP_014726817.1	Blattabacterium_sp._(Blaberus_giganteus)
WP_015370509.1	Blattabacterium_sp._(Blatta_orientalis)
WP_012840653.1	Blattabacterium_sp._(Blattella_germanica)
WP_014158952.1	Blattabacterium_sp._(Mastotermes_darwiniensis)
WP_022564936.1	Blattabacterium_sp._(Nauphoeta_cinerea)
WP_015430116.1	Blattabacterium_sp._(Panesthia_angustipennis_spadica)
WP_012821660.1	Blattabacterium_sp._(Periplaneta_americana)
WP_040351263.1	Blautia_hansenii
WP_005946541.1	Blautia_hydrogenotrophica_CAG:147
WP_044943527.1	Blautia_schinkii
WP_022067149.1	Blautia_sp._CAG:257
WP_022462936.1	Blautia_sp._CAG:37
WP_022172237.1	Blautia_sp._CAG:52
WP_033462706.1	Bordetella_bronchiseptica
WP_005013736.1	Bordetella_holmesii
WP_028356514.1	Bordetella_petrii
WP_026638403.1	Bordetella_petrii
WP_019936391.1	Bordetella_sp._FB-8
WP_025419954.1	Borrelia_anserina
WP_010255750.1	Borrelia_burgdorferi
WP_038366659.1	Borrelia_duttonii
WP_020955165.1	Borrelia_miyamotoi
WP_043867905.1	Borrelia_miyamotoi
WP_024653248.1	Borrelia_persica
WP_006068500.1	Borrelia_valaisiana
WP_029351540.1	Bosea_sp._117
WP_043239101.1	Bosea_sp._LC85
WP_038359465.1	Bosea_sp._UNC402CLCol
YP_003154476.1	Brachybacterium_faecium_DSM_4810
WP_031306964.1	Brachybacterium_muris
WP_029360693.1	Brachybacterium_paraconglomeratum
WP_038372607.1	Brachybacterium_phenoliresistens
WP_029362762.1	Brachybacterium_squillarum
WP_018715226.1	Brachymonas_chironomi
WP_008730153.1	Brachyspira_hampsonii
WP_021917784.1	Brachyspira_sp._CAG:484
WP_021958685.1	Brachyspira_sp._CAG:700
WP_028357785.1	Brackiella_oedipodis
WP_024509590.1	Bradyrhizobium_sp._ARR65
WP_011942587.1	Bradyrhizobium_sp._BTAi1
WP_044586301.1	Bradyrhizobium_sp._LTSPM299
WP_024515116.1	Bradyrhizobium_sp._Tv2a-2
WP_029584017.1	Bradyrhizobium_sp._URHD0069
WP_040343436.1	Brenneria_sp._EniD312
WP_003385833.1	Brevibacillus_borstelensis
WP_018670873.1	Brevibacillus_laterosporus
WP_019119170.1	Brevibacillus_massiliensis
WP_023557105.1	Brevibacillus_panacihumi
WP_007719218.1	Brevibacillus_sp._BC25
WP_035297361.1	Brevibacillus_thermoruber
WP_029089909.1	Brevibacterium_album
WP_009378452.1	Brevibacterium_casei
WP_009882988.1	Brevibacterium_linens
WP_039210906.1	Brevibacterium_linens
WP_019174871.1	Brevibacterium_massiliense
WP_005883571.1	Brevibacterium_mcbrellneri
WP_019158817.1	Brevibacterium_senegalense
WP_029086282.1	Brevundimonas_aveniformis
WP_029417595.1	Brevundimonas_bacteroides
WP_040346467.1	Brevundimonas_diminuta
WP_041761813.1	Brevundimonas_subvibrioides
WP_035313716.1	Brochothrix_campestris
WP_029090930.1	Brochothrix_thermosphacta
WP_008503703.1	Brucella_inopinata
WP_031499875.1	Bryobacter_aggregatus
WP_025369004.1	Buchnera_aphidicola
WP_014500064.1	Buchnera_aphidicola
WP_009874331.1	Buchnera_aphidicola
WP_014499519.1	Buchnera_aphidicola
WP_011053881.1	Buchnera_aphidicola
WP_011091458.1	Buchnera_aphidicola
WP_011672615.1	Buchnera_aphidicola
WP_013877960.1	Buchnera_aphidicola
WP_029095187.1	Budvicia_aquatica
WP_006627610.1	Bulleidia_extructa
WP_024902192.1	Burkholderia_andropogonis
WP_036003807.1	Burkholderia_caribensis
WP_034190837.1	Burkholderia_cenocepacia
WP_035503007.1	Burkholderia_jiangsuensis
WP_017774402.1	Burkholderia_kururiensis
WP_041754398.1	Burkholderia_rhizoxinica
WP_035566987.1	Burkholderia_sordidicola
WP_035495692.1	Burkholderia_sp._H160
WP_025496080.1	Burkholderia_sp._JGI_0001009-M21
WP_026230085.1	Burkholderia_sp._JPY347
WP_009908706.1	Burkholderia_thailandensis
WP_043302055.1	Burkholderia_thailandensis
WP_008811162.1	Burkholderiales_bacterium_1_1_47
WP_045466670.1	Burkholderiales_bacterium_GJ-E10
WP_009551909.1	Burkholderiales_bacterium_JOSHI_001
WP_016147535.1	Butyricicoccus_pullicaecorum
WP_018337048.1	Butyricimonas_synergistica
WP_027200976.1	Butyricimonas_virosa
WP_005602962.1	Butyrivibrio_crossotus
WP_021960631.1	Butyrivibrio_crossotus_CAG:259
WP_022757509.1	Butyrivibrio_fibrisolvens
WP_034448573.1	Butyrivibrio_sp._AE2032
WP_026669302.1	Butyrivibrio_sp._AE3006
WP_022263332.1	Butyrivibrio_sp._CAG:318
WP_026507616.1	Butyrivibrio_sp._MC2013
WP_035783516.1	Butyrivibrio_sp._MC2021
WP_035769116.1	Butyrivibrio_sp._NC2002
WP_026504631.1	Butyrivibrio_sp._NC3005
WP_026527494.1	Butyrivibrio_sp._VCD2006
WP_009539362.1	Caenispirillum_salinarum
WP_007505985.1	Caldalkalibacillus_thermarum
WP_022587726.1	Caldanaerobacter_subterraneus
WP_026485873.1	Caldanaerobius_polysaccharolyticus
WP_020156203.1	Caldibacillus_debilis
WP_045174532.1	Caldicellulosiruptor_sp._Wai35.B1
WP_035146219.1	Caldicoprobacter_oshimai
WP_044276807.1	Caldilinea_aerophila
WP_019560378.1	Caldimonas_manganoxidans
WP_006312334.1	Caldisalinibacter_kiritimatiensis
WP_041907989.1	Caldiserica_bacterium_JGI_0000059-M03
WP_014452852.1	Caldisericum_exile
WP_041724315.1	Calditerrivibrio_nitroreducens
WP_008908805.1	Caloramator_australicus
WP_027307483.1	Caloramator_sp._ALD01
WP_035162697.1	Caloranaerobacter_azorensis
WP_015198832.1	Calothrix_parietina
WP_035156090.1	Calothrix_sp._336/3
WP_019495153.1	Calothrix_sp._PCC_7103
WP_015131123.1	Calothrix_sp._PCC_7507
WP_041191915.1	Calyptogena_okutanii_thioautotrophic_gill_symbiont
WP_007472963.1	Caminibacter_mediatlanticus
WP_002777525.1	Campylobacter_coli
WP_025803003.1	Campylobacter_corcagiensis
WP_027305621.1	Campylobacter_cuniculorum
WP_018136861.1	Campylobacter_curvus
WP_042960374.1	Campylobacter_fetus
WP_005871534.1	Campylobacter_gracilis
WP_012108124.1	Campylobacter_hominis
WP_034963829.1	Campylobacter_hyointestinalis
WP_038454749.1	Campylobacter_iguaniorum
WP_039649683.1	Campylobacter_insulaenigrae
WP_002882182.1	Campylobacter_jejuni
WP_029588639.1	Campylobacter_jejuni
WP_039628138.1	Campylobacter_lari
WP_034969232.1	Campylobacter_mucosalis
WP_044598574.1	Campylobacter_peloridis
WP_004320079.1	Campylobacter_rectus
WP_002951362.1	Campylobacter_showae
WP_009294272.1	Campylobacter_sp._10_1_50
WP_034903548.1	Campylobacter_sp._MIT_97-5078
WP_039666766.1	Campylobacter_sp._RM16704
WP_033916822.1	Campylobacter_sputorum
WP_027303806.1	Campylobacter_upsaliensis
WP_016645987.1	Campylobacter_ureolyticus
WP_039665379.1	Campylobacter_volucris
WP_015767792.1	Candidatus_Accumulibacter_phosphatis
WP_043569483.1	Candidatus_Accumulibacter_sp._BA-93
WP_034931455.1	Candidatus_Accumulibacter_sp._SK-01
WP_019246476.1	Candidatus_Alistipes_marseilloanorexicus
WP_012472242.1	Candidatus_Amoebophilus_asiaticus
WP_007541328.1	Candidatus_Aquiluna_sp._IMCC13023
WP_014094641.1	Candidatus_Arthromitus_sp._SFB-rat-Yit
WP_012953880.1	Candidatus_Atelocyanobacterium_thalassa
WP_012573493.1	Candidatus_Azobacteroides_pseudotrichonymphae
WP_023791816.1	Candidatus_Babela_massiliensis
WP_011520785.1	Candidatus_Baumannia_cicadellinicola
WP_038499353.1	Candidatus_Baumannia_cicadellinicola
WP_015344403.1	Candidatus_Blochmannia_chromaiodes
WP_011126398.1	Candidatus_Blochmannia_floridanus
WP_013516441.1	Candidatus_Blochmannia_vafer
WP_034438671.1	Candidatus_Clostridium_anorexicamassiliense
WP_034436763.1	Candidatus_Contendobacter_odensis
WP_012302033.1	Candidatus_Desulforudis_audaxviator
WP_015087772.1	Candidatus_Endolissoclinum_faulkneri
WP_044214815.1	Candidatus_Endolissoclinum_faulkneri
WP_006682278.1	Candidatus_Glomeribacter_gigasporarum
WP_016856914.1	Candidatus_Hamiltonella_defensa
WP_041069171.1	Candidatus_Ishikawaella_capsulata
WP_015389134.1	Candidatus_Kinetoplastibacterium_crithidii
WP_015396468.1	Candidatus_Kinetoplastibacterium_desouzaii
WP_041185973.1	Candidatus_Kinetoplastibacterium_galatii
WP_015397184.1	Candidatus_Kinetoplastibacterium_oncopeltii
WP_011522797.1	Candidatus_Koribacter_versatilis
WP_007556743.1	Candidatus_Liberibacter_americanus
WP_012778758.1	Candidatus_Liberibacter_asiaticus
WP_034441188.1	Candidatus_Liberibacter_solanacearum
WP_040055574.1	Candidatus_Microthrix_parvicella
WP_034393384.1	Candidatus_Microthrix_parvicella
WP_041185650.1	Candidatus_Midichloria_mitochondrii
WP_015580483.1	Candidatus_Moranella_endobia
WP_045808618.1	Candidatus_Neoehrlichia_lotoris
WP_013250615.1	Candidatus_Nitrospira_defluvii
WP_010299008.1	Candidatus_Odyssella_thessalonicensis
WP_038466727.1	Candidatus_Paracaedibacter_acanthamoebae
WP_032113480.1	Candidatus_Paracaedibacter_symbiosus
WP_013694977.1	Candidatus_Pelagibacter_sp._IMCC9063
WP_011281676.1	Candidatus_Pelagibacter_ubique
WP_023854484.1	Candidatus_Pelagibacter_ubique
WP_022734952.1	Candidatus_Pelagibacter_ubique
WP_043950388.1	Candidatus_Phaeomarinobacter_ectocarpi
WP_034414547.1	Candidatus_Photodesmus_blepharus
WP_016503507.1	Candidatus_Photodesmus_katoptron
WP_015637961.1	Candidatus_Phytoplasma_australiense
WP_012504527.1	Candidatus_Phytoplasma_mali
WP_015482416.1	Candidatus_Portiera_aleyrodidarum
WP_014943249.1	Candidatus_Portiera_aleyrodidarum
WP_020915603.1	Candidatus_Profftella_armatura
WP_042280133.1	Candidatus_Protochlamydia_sp._R18
WP_013046446.1	Candidatus_Puniceispirillum_marinum
WP_006704870.1	Candidatus_Regiella_insecticola
WP_041855237.1	Candidatus_Riesia_pediculicola
WP_042524721.1	Candidatus_Riesia_pediculischaeffi
WP_011737843.1	Candidatus_Ruthia_magnifica
WP_040195938.1	Candidatus_Soleaferrea_massiliensis
WP_011689368.1	Candidatus_Solibacter_usitatus
WP_028043801.1	Candidatus_Stoquefichus_massiliensis
WP_013315659.1	Candidatus_Sulcia_muelleri
WP_041094015.1	Candidatus_Sulcia_muelleri
WP_015799492.1	Candidatus_Sulcia_muelleri
WP_041520701.1	Candidatus_Sulcia_muelleri
WP_041192865.1	Candidatus_Sulcia_muelleri
WP_039307070.1	Candidatus_Sulcia_muelleri
WP_013038618.1	Candidatus_Sulcia_muelleri
WP_038471625.1	Candidatus_Sulcia_muelleri
WP_012220914.1	Candidatus_Sulcia_muelleri
WP_022773919.1	Candidatus_Symbiobacter_mobilis
WP_046840412.1	Candidatus_Synechococcus_spongiarum
WP_046839374.1	Candidatus_Synechococcus_spongiarum
WP_034417753.1	Candidatus_Synechococcus_spongiarum
WP_015360488.1	Candidatus_Uzinura_diaspidicola
WP_042345830.1	Capnocytophaga_canimorsus
WP_041994715.1	Capnocytophaga_cynodegmi
WP_016419772.1	Capnocytophaga_granulosa
WP_009412928.1	Capnocytophaga_sp._oral_taxon_326
WP_034539421.1	Capnocytophaga_sp._oral_taxon_329
WP_009745547.1	Capnocytophaga_sp._oral_taxon_338
WP_034577224.1	Cardinium_endosymbiont_of_Bemisia_tabaci
WP_004138836.1	Cardiobacterium_hominis
WP_040389170.1	Cardiobacterium_valvarum
WP_025731805.1	Carnimonas_nigrificans
WP_034569332.1	Carnobacterium_divergens
WP_034550564.1	Carnobacterium_funditum
WP_034559382.1	Carnobacterium_gallinarum
WP_035064020.1	Carnobacterium_maltaromaticum
WP_035028591.1	Carnobacterium_mobile
WP_035053364.1	Carnobacterium_pleistocenium
WP_043683845.1	Castellaniella_defragrans
WP_009491708.1	Catellicoccus_marimammalium
WP_020523452.1	Catelliglobosispora_koreensis
WP_022425131.1	Catenibacterium_sp._CAG:290
WP_035016121.1	Catenovulum_agarivorans
WP_015796424.1	Catenulispora_acidiphila
WP_033344713.1	Catenuloplanes_japonicus
WP_023355639.1	Catonella_morbi
YP_002515408.1	Caulobacter_crescentus_NA1000
WP_007667266.1	Caulobacter_sp._AP07
WP_031448494.1	Caulobacteraceae_bacterium_PMMR1
WP_009185925.1	Cecembia_lonarensis
WP_009570596.1	Celeribacter_baekdonensis
WP_043868260.1	Celeribacter_indicus
WP_035059734.1	Cellulomonas_bogoriensis
WP_043609150.1	Cellulomonas_carbonis
WP_034628127.1	Cellulomonas_cellasea
WP_013770700.1	Cellulomonas_fimi
WP_013116750.1	Cellulomonas_flavigena
WP_043599351.1	Cellulomonas_flavigena
WP_046528128.1	Cellulomonas_sp._FA1
WP_029288894.1	Cellulomonas_sp._HZM
WP_024288784.1	Cellulomonas_sp._KRMCY2
WP_028049908.1	Cellulomonas_sp._URHD0024
WP_013551009.1	Cellulophaga_algicola
WP_024481685.1	Cellulophaga_baltica
WP_013657408.1	Cellulosilyticum_lentocellum
WP_024840559.1	Cellulosimicrobium_cellulans
WP_013884090.1	Cellvibrio_gilvus
WP_012486121.1	Cellvibrio_japonicus
WP_039915283.1	Cellvibrio_mixtus
WP_007645204.1	Cellvibrio_sp._BR
WP_040395958.1	Cesiribacter_andamanensis
WP_023049557.1	Cetobacterium_somerae
WP_015161302.1	Chamaesiphon_minutus
WP_011583243.1	Chelativorans_sp._BNC1
WP_019402569.1	Chelatococcus_sp._GW1
WP_034612312.1	Chelonobacter_oris
WP_034619147.1	Chitinibacter_tainanensis
WP_028454362.1	Chitinilyticum_litopenaei
WP_028445576.1	Chitinimonas_koreensis
WP_018747708.1	Chitiniphilus_shinanonensis
WP_022636461.1	Chitinivibrio_alkaliphilus
WP_044223017.1	Chitinophaga_pinensis
WP_010229870.1	Chlamydia_muridarum
WP_024010720.1	Chlamydia_pecorum
WP_014518110.1	Chlamydia_pneumoniae
WP_016981623.1	Chlamydia_psittaci
WP_032125738.1	Chlamydia_sp._Diamant
WP_035407833.1	Chlamydia_suis
WP_015505928.1	Chlamydia_trachomatis
WP_011006717.1	Chlamydophila_caviae
WP_011457805.1	Chlamydophila_felis
WP_041569253.1	Chloracidobacterium_thermophilum
WP_012501795.1	Chlorobaculum_parvum
WP_011362703.1	Chlorobium_chlorochromatii
WP_006365505.1	Chlorobium_ferrooxidans
WP_041465857.1	Chlorobium_limicola
WP_011744441.1	Chlorobium_phaeobacteroides
WP_012474005.1	Chlorobium_phaeobacteroides
WP_011890658.1	Chlorobium_phaeovibrioides
WP_035400987.1	Chlorobium_sp._GBChlB
NP_662532.1	Chlorobium_tepidum_TLS
WP_028456808.1	Chloroflexi_bacterium_oral_taxon_439
WP_035393774.1	Chloroflexi_bacterium_oral_taxon_439
WP_015941251.1	Chloroflexus_aggregans
WP_031458064.1	Chloroflexus_sp._MS-G
WP_016874315.1	Chlorogloeopsis_fritschii
WP_012499626.1	Chloroherpeton_thalassium
WP_044243926.1	Chondromyces_apiculatus
WP_035414452.1	Chromohalobacter_israelensis
WP_040239904.1	Chromohalobacter_japonicus
WP_045055036.1	Chroococcales_cyanobacterium_CENA595
WP_027383789.1	Chryseobacterium_caeni
WP_034766526.1	Chryseobacterium_haifense
WP_027377677.1	Chryseobacterium_palustre
WP_034692249.1	Chryseobacterium_sp._CF365
WP_034726705.1	Chryseobacterium_sp._JM1
WP_034759850.1	Chryseobacterium_sp._OV259
WP_039372895.1	Chryseobacterium_taiwanense
WP_027389198.1	Chrysiogenes_arsenatis
WP_006980881.1	Chthoniobacter_flavus
WP_016483125.1	Chthonomonas_calidirosea
WP_009507009.1	Citreicella_sp._357
WP_010145184.1	Citricoccus_sp._CH26A
WP_010239916.1	Citromicrobium_bathyomarinum
WP_010412040.1	Citromicrobium_sp._JLT1363
WP_012298580.1	Clavibacter_michiganensis
WP_041138560.1	Clostridiaceae_bacterium_GM1
WP_019213706.1	Clostridiales_bacterium_9401234
WP_019189956.1	Clostridiales_bacterium_9403326
WP_034419776.1	Clostridiales_bacterium_DRI-13
WP_022787218.1	Clostridiales_bacterium_NK3B98
WP_021655102.1	Clostridiales_bacterium_oral_taxon_876
WP_034438538.1	Clostridiales_bacterium_S5-A11
WP_034435966.1	Clostridiales_bacterium_S5-A11
WP_034434444.1	Clostridiales_bacterium_S5-A14a
WP_034547113.1	Clostridiales_bacterium_S7-1-4
WP_024720664.1	Clostridiales_bacterium_VE202-01
WP_029469657.1	Clostridiales_bacterium_VE202-06
WP_024732248.1	Clostridiales_bacterium_VE202-14
WP_025657589.1	Clostridiales_bacterium_VE202-21
WP_026893798.1	Clostridiisalibacter_paucivorans
WP_044825899.1	Clostridium_aceticum
WP_034580505.1	Clostridium_acetobutylicum
WP_026882285.1	Clostridium_akagii
WP_029453050.1	Clostridium_algidicarnis
WP_031473913.1	Clostridium_aminophilum
WP_010236112.1	Clostridium_arbusti
WP_039631983.1	Clostridium_argentinense
WP_007710744.1	Clostridium_asparagiforme
WP_045725675.1	Clostridium_baratii
WP_044038306.1	Clostridium_bornimense
WP_024932971.1	Clostridium_botulinum
WP_012424453.1	Clostridium_botulinum
WP_003368034.1	Clostridium_botulinum
WP_039257960.1	Clostridium_botulinum
WP_045143657.1	Clostridium_butyricum
WP_027638095.1	Clostridium_cadaveris
WP_005216396.1	Clostridium_celatum
WP_015925173.1	Clostridium_cellulolyticum
WP_045086063.1	Clostridium_cellulosi
WP_010077247.1	Clostridium_cellulovorans
WP_021875578.1	Clostridium_chauvoei
WP_014254651.1	Clostridium_clariflavum
WP_002597536.1	Clostridium_colicanis
WP_032077636.1	Clostridium_drakei
WP_006440149.1	Clostridium_hiranonis
WP_027634230.1	Clostridium_hydrogeniformans
WP_006444068.1	Clostridium_hylemonae
WP_002608952.1	Clostridium_innocuum
WP_021802096.1	Clostridium_intestinale
WP_012101826.1	Clostridium_kluyveri
WP_022236349.1	Clostridium_leptum_CAG:27
WP_038265317.1	Clostridium_litorale
WP_041705060.1	Clostridium_ljungdahlii
WP_027623475.1	Clostridium_lundense
WP_024620646.1	Clostridium_mangenotii
WP_040438342.1	Clostridium_methylpentosum
WP_027097550.1	Clostridium_paraputrificum
WP_015615755.1	Clostridium_pasteurianum
WP_003442265.1	Clostridium_pasteurianum
WP_023973313.1	Clostridium_pasteurianum
WP_004455825.1	Clostridium_perfringens
WP_016206321.1	Clostridium_sartagoforme
WP_010292726.1	Clostridium_senegalense
WP_021128859.1	Clostridium_sordellii
WP_042272873.1	Clostridium_sp._01
WP_024614732.1	Clostridium_sp._Ade.TY
WP_025234434.1	Clostridium_sp._ASBs410
WP_004034261.1	Clostridium_sp._ASF356
WP_021658767.1	Clostridium_sp._ATCC_29733
WP_020435195.1	Clostridium_sp._CAG:1000
WP_016408619.1	Clostridium_sp._CAG:1024
WP_021872387.1	Clostridium_sp._CAG:1193
WP_022028694.1	Clostridium_sp._CAG:1219
WP_021985632.1	Clostridium_sp._CAG:127
WP_022107131.1	Clostridium_sp._CAG:138
WP_022057770.1	Clostridium_sp._CAG:167
WP_022116397.1	Clostridium_sp._CAG:169
WP_022194223.1	Clostridium_sp._CAG:217
WP_016566682.1	Clostridium_sp._CAG:226
WP_022140677.1	Clostridium_sp._CAG:230
WP_022132195.1	Clostridium_sp._CAG:242
WP_022113870.1	Clostridium_sp._CAG:245
WP_022225830.1	Clostridium_sp._CAG:253
WP_021943800.1	Clostridium_sp._CAG:264
WP_022212380.1	Clostridium_sp._CAG:265
WP_022452214.1	Clostridium_sp._CAG:269
WP_022476571.1	Clostridium_sp._CAG:273
WP_022414254.1	Clostridium_sp._CAG:288
WP_022225884.1	Clostridium_sp._CAG:302
WP_022421234.1	Clostridium_sp._CAG:307
WP_022238670.1	Clostridium_sp._CAG:343
WP_022264900.1	Clostridium_sp._CAG:352
WP_022408982.1	Clostridium_sp._CAG:354
WP_022343950.1	Clostridium_sp._CAG:356
WP_022484351.1	Clostridium_sp._CAG:389
WP_022440626.1	Clostridium_sp._CAG:411
WP_022240148.1	Clostridium_sp._CAG:413
WP_022283298.1	Clostridium_sp._CAG:417
WP_022358576.1	Clostridium_sp._CAG:43
WP_022337743.1	Clostridium_sp._CAG:433
WP_022423900.1	Clostridium_sp._CAG:440
WP_022282912.1	Clostridium_sp._CAG:448
WP_022469421.1	Clostridium_sp._CAG:451
WP_022334171.1	Clostridium_sp._CAG:452
WP_022297694.1	Clostridium_sp._CAG:465
WP_022412508.1	Clostridium_sp._CAG:470
WP_022090860.1	Clostridium_sp._CAG:492
WP_022258843.1	Clostridium_sp._CAG:508
WP_022124439.1	Clostridium_sp._CAG:510
WP_022115712.1	Clostridium_sp._CAG:524
WP_022109159.1	Clostridium_sp._CAG:533
WP_022175024.1	Clostridium_sp._CAG:557
WP_022078035.1	Clostridium_sp._CAG:571
WP_022182615.1	Clostridium_sp._CAG:575
WP_022272535.1	Clostridium_sp._CAG:58
WP_021885482.1	Clostridium_sp._CAG:590
WP_022134314.1	Clostridium_sp._CAG:594
WP_022493413.1	Clostridium_sp._CAG:628
WP_021949619.1	Clostridium_sp._CAG:678
WP_021868968.1	Clostridium_sp._CAG:7
WP_022034223.1	Clostridium_sp._CAG:710
WP_022025810.1	Clostridium_sp._CAG:75
WP_022028932.1	Clostridium_sp._CAG:762
WP_021996056.1	Clostridium_sp._CAG:780
WP_021979374.1	Clostridium_sp._CAG:793
WP_022325504.1	Clostridium_sp._CAG:798
WP_021904880.1	Clostridium_sp._CAG:81
WP_022489344.1	Clostridium_sp._CAG:914
WP_021954847.1	Clostridium_sp._CAG:921
WP_022299522.1	Clostridium_sp._CAG:964
WP_021946916.1	Clostridium_sp._CAG:967
WP_032118662.1	Clostridium_sp._CL-2
WP_040195113.1	Clostridium_sp._CL-6
WP_045092004.1	Clostridium_sp._FS41
WP_035307658.1	Clostridium_sp._HMP27
WP_025491108.1	Clostridium_sp._KLE_1755
WP_033166479.1	Clostridium_sp._KNHs205
WP_031390205.1	Clostridium_sp._KNHs209
WP_035290603.1	Clostridium_sp._KNHs214
WP_032121589.1	Clostridium_sp._LF2
WP_008424748.1	Clostridium_sp._Maddingley_MBC34-26
WP_040211748.1	Clostridium_sp._MS1
WP_035316597.1	Clostridium_sp._MSTE9
WP_013978255.1	Clostridium_sp._SY8519
WP_004609226.1	Clostridium_spiroforme
WP_041746671.1	Clostridium_stercorarium
WP_013361897.1	Clostridium_sticklandii
WP_035132816.1	Clostridium_sulfidigenes
WP_003507946.1	Clostridium_symbiosum
WP_004624289.1	Clostridium_termitidis
WP_035109877.1	Clostridium_tetani
WP_035148589.1	Clostridium_tetanomorphum
WP_017414489.1	Clostridium_tunisiense
WP_017750598.1	Clostridium_tyrobutyricum
WP_005582712.1	Clostridium_ultunense
WP_035139349.1	Clostridium_viride
WP_024952155.1	Cobetia_crustatorum
WP_043333405.1	Cobetia_marina
WP_019003810.1	Cohnella_laeviribosi
WP_027084353.1	Cohnella_panacarvi
WP_041066335.1	Cohnella_sp._VKM_B-2846
WP_027090819.1	Cohnella_thermotolerans
WP_006104829.1	Coleofasciculus_chthonoplastes
WP_041743573.1	Collimonas_fungivorans
WP_006235964.1	Collinsella_aerofaciens
WP_019238609.1	Collinsella_sp._GD3
WP_040220424.1	Collinsella_sp._MS5
WP_040361443.1	Collinsella_stercoris
WP_009140311.1	Collinsella_tanakaei
WP_019027815.1	Colwellia_piezophila
WP_033094397.1	Colwellia_psychrerythraea
WP_045476511.1	Comamonadaceae_bacterium_H1
WP_027102932.1	Comamonadaceae_bacterium_URHA0028
WP_045267273.1	Comamonas_aquatica
WP_042422512.1	Comamonas_granuli
WP_008854733.1	Commensalibacter_intestini
WP_027021831.1	Conchiformibius_steedae
WP_027007481.1	Conexibacter_woesei
WP_012934701.1	Conexibacter_woesei
WP_008294032.1	Congregibacter_litoralis
WP_044946848.1	Coprobacillus_sp._29_1
WP_022055029.1	Coprobacillus_sp._CAG:605
WP_021901676.1	Coprobacillus_sp._CAG:698
WP_022395663.1	Coprobacillus_sp._CAG:826
WP_022599953.1	Coprobacter_fastidiosus
WP_022216529.1	Coprococcus_sp._CAG:131
WP_021939100.1	Coprococcus_sp._CAG:782
WP_018963060.1	Coprothermobacter_platensis
WP_041736063.1	Coprothermobacter_proteolyticus
WP_013044406.1	Coraliomargarita_akajimensis
WP_022479205.1	Coraliomargarita_sp._CAG:312
WP_014398806.1	Corallococcus_coralloides
WP_022060747.1	Corallococcus_sp._CAG:1435
WP_039688921.1	Coriobacteriaceae_bacterium_68-1-3
WP_021735546.1	Coriobacteriaceae_bacterium_BV3Ac1
WP_013708699.1	Coriobacterium_glomerans
WP_040360670.1	Corynebacterium_amycolatum
WP_020976445.1	Corynebacterium_argentoratense
WP_038605118.1	Corynebacterium_atypicum
WP_035113041.1	Corynebacterium_auriscanis
WP_010265448.1	Corynebacterium_bovis
WP_015651532.1	Corynebacterium_callunae
WP_046453427.1	Corynebacterium_camporealensis
WP_018016876.1	Corynebacterium_capitovis
WP_025387463.1	Corynebacterium_casei
WP_018339967.1	Corynebacterium_caspium
WP_018020360.1	Corynebacterium_ciconiae
WP_014307012.1	Corynebacterium_diphtheriae
WP_018021020.1	Corynebacterium_doosanense
WP_040360020.1	Corynebacterium_durum
WP_035108841.1	Corynebacterium_efficiens
WP_025402849.1	Corynebacterium_falsenii
WP_035111406.1	Corynebacterium_freiburgense
WP_035120891.1	Corynebacterium_freneyi
WP_005289751.1	Corynebacterium_genitalium
WP_034989030.1	Corynebacterium_glucuronolyticum
NP_601181.1	Corynebacterium_glutamicum_ATCC_13032
WP_038551979.1	Corynebacterium_glyciniphilum
WP_015401136.1	Corynebacterium_halotolerans
WP_040086058.1	Corynebacterium_humireducens
WP_038591135.1	Corynebacterium_imitans
WP_035003677.1	Corynebacterium_jeikeium
WP_012731766.1	Corynebacterium_kroppenstedtii
WP_046202200.1	Corynebacterium_kroppenstedtii
WP_046439717.1	Corynebacterium_kutscheri
WP_040422544.1	Corynebacterium_lipophiloflavum
WP_018298004.1	Corynebacterium_lubricantis
WP_042621631.1	Corynebacterium_marinum
WP_020934994.1	Corynebacterium_maris
WP_022862190.1	Corynebacterium_massiliense
WP_026165811.1	Corynebacterium_mastitidis
WP_005525686.1	Corynebacterium_matruchotii
WP_046648090.1	Corynebacterium_minutissimum
WP_010118867.1	Corynebacterium_nuruki
WP_018581148.1	Corynebacterium_pilosum
WP_018119736.1	Corynebacterium_propinquum
WP_021352649.1	Corynebacterium_pseudodiphtheriticum
WP_005325152.1	Corynebacterium_pseudogenitalium
WP_014523407.1	Corynebacterium_pseudotuberculosis
WP_032802443.1	Corynebacterium_pseudotuberculosis
WP_042380502.1	Corynebacterium_resistens
WP_042531290.1	Corynebacterium_singulare
WP_034998706.1	Corynebacterium_sp._GD7
WP_042404629.1	Corynebacterium_sp._JCB
WP_023028900.1	Corynebacterium_sp._KPL1824
WP_027020016.1	Corynebacterium_sputi
WP_005528983.1	Corynebacterium_striatum
WP_020441318.1	Corynebacterium_terpenotabidum
WP_019192957.1	Corynebacterium_timonense
WP_034661669.1	Corynebacterium_tuscaniense
WP_026162172.1	Corynebacterium_ulceribovis
WP_012360108.1	Corynebacterium_urealyticum
WP_038612072.1	Corynebacterium_ureicelerivorans
WP_014010152.1	Corynebacterium_variabile
WP_025253043.1	Corynebacterium_vitaeruminis
WP_022898782.1	Corynebacterium-like_bacterium_B27
WP_005768841.1	Coxiella_burnetii
WP_039670052.1	Coxiella_endosymbiont_of_Amblyomma_americanum
WP_041016843.1	Criblamydia_sequanensis
WP_015202402.1	Crinalium_epipsammum
WP_013188197.1	Croceibacter_atlanticus
WP_027419891.1	Crocinitomix_catalasitica
WP_007310339.1	Crocosphaera_watsonii
WP_035835330.1	Cryobacterium_roopkundense
WP_046516112.1	Cryomorphaceae_bacterium_ASP10-05a
WP_012803152.1	Cryptobacterium_curtum
WP_035856923.1	Cryptosporangium_arvum
WP_014888208.1	Ctenarytaina_eucalypti
WP_029041050.1	Cucumibacter_marinus
WP_042884655.1	Cupriavidus_necator
WP_019448134.1	Cupriavidus_sp._BIS7
WP_006577036.1	Cupriavidus_sp._HPC(L)
WP_020203626.1	Cupriavidus_sp._WS
WP_042538456.1	Curtobacterium_flaccumfaciens
WP_030016055.1	Curtobacterium_sp._S6
WP_031256466.1	Curvibacter_lanceolatus
WP_015219516.1	Cyanobacterium_aponinum
WP_018398709.1	cyanobacterium_ESFC-1
WP_017321405.1	cyanobacterium_PCC_7702
WP_015221589.1	Cyanobacterium_stanieri
WP_035834056.1	Cyanobium_sp._CACIAM_14
WP_006910408.1	Cyanobium_sp._PCC_7001
WP_008278169.1	Cyanothece_sp._CCY0110
WP_012598406.1	Cyanothece_sp._PCC_7424
WP_012629626.1	Cyanothece_sp._PCC_7425
WP_013325352.1	Cyanothece_sp._PCC_7822
WP_010853622.1	Cyclobacteriaceae_bacterium_AK24
WP_014021149.1	Cyclobacterium_marinum
WP_020893016.1	Cyclobacterium_qasimii
WP_020932231.1	Cycloclasticus_zancles
WP_006276418.1	Cylindrospermopsis_raciborskii
WP_015209848.1	Cylindrospermum_stagnale
WP_002632486.1	Cystobacter_fuscus
WP_043390441.1	Cystobacter_violaceus
WP_011585170.1	Cytophaga_hutchinsonii
WP_022833423.1	Cytophagales_bacterium_B6
WP_015230544.1	Dactylococcopsis_salina
WP_033357881.1	Dactylosporangium_aurantiacum
WP_026244671.1	Dasania_marina
WP_027458247.1	Dechloromonas_agitata
WP_011288182.1	Dechloromonas_aromatica
WP_027467582.1	Deefgea_rivuli
WP_013008226.1	Deferribacter_desulfuricans
WP_029733740.1	Deferrisoma_camini
WP_035840455.1	Defluviimonas_sp._20V17
WP_045087476.1	Defluviitoga_tunisiensis
WP_020489339.1	Dehalobacter_sp._FTH1
WP_034382533.1	Dehalobacter_sp._FTH1
WP_012882125.1	Dehalococcoides_mccartyi
WP_025778523.1	Dehalococcoidia_bacterium_DscP2
WP_013217997.1	Dehalogenimonas_lykanthroporepellens
WP_046737024.1	Dehalogenimonas_sp._WBC-2
WP_019588009.1	Deinococcus_apachensis
WP_019012158.1	Deinococcus_aquatilis
WP_012693954.1	Deinococcus_deserti
WP_011529548.1	Deinococcus_geothermalis
WP_014683549.1	Deinococcus_gobiensis
WP_013556092.1	Deinococcus_maricopensis
WP_029479846.1	Deinococcus_marmoris
WP_034343613.1	Deinococcus_misasensis
WP_027459873.1	Deinococcus_murrayi
WP_015234588.1	Deinococcus_peraridilitoris
WP_034358352.1	Deinococcus_phoenicis
WP_045234041.1	Deinococcus_pimensis
WP_041222921.1	Deinococcus_proteolyticus
NP_295786.1	Deinococcus_radiodurans_R1
WP_022801416.1	Deinococcus_sp._2009
WP_034387887.1	Deinococcus_sp._YIM_77859
WP_029734694.1	Deltaproteobacteria_bacterium_SCGC_AAA003-F15
WP_018156415.1	Demetria_terragena
WP_013010644.1	Denitrovibrio_acetiphilus
WP_034370226.1	Dermabacter_hominis
WP_006946375.1	Dermacoccus_sp._Ellin185
WP_028327833.1	Dermatophilus_congolensis
WP_028310327.1	Derxia_gummosa
WP_040387922.1	Desmospora_sp._8437
WP_013257721.1	Desulfarculus_baarsii
WP_044352088.1	Desulfarculus_sp._SPR
WP_015949460.1	Desulfatibacillum_alkenivorans
WP_028320952.1	Desulfatiglans_anilini
WP_028323975.1	Desulfatirhabdium_butyrativorans
WP_045677128.1	Desulfatitalea_sp._BRH_c12
WP_028307315.1	Desulfitibacter_alkalitolerans
WP_015262961.1	Desulfitobacterium_dichloroeliminans
WP_015944712.1	Desulfitobacterium_hafniense
WP_006718886.1	Desulfitobacterium_metallireducens
WP_041284539.1	Desulfobacca_acetoxidans
WP_020585385.1	Desulfobacter_curvatus
WP_004071494.1	Desulfobacter_postgatei
WP_035236165.1	Desulfobacter_vibrioformis
WP_012662833.1	Desulfobacterium_autotrophicum
WP_031449143.1	Desulfobacula_sp._TS
WP_045706794.1	Desulfobulbaceae_bacterium_BRH_c16a
WP_045215060.1	Desulfobulbus_alkaliphilus
WP_028317617.1	Desulfobulbus_elongatus
WP_028579650.1	Desulfobulbus_japonicus
WP_028583571.1	Desulfobulbus_mediterraneus
WP_015725578.1	Desulfobulbus_propionicus
WP_035230487.1	Desulfobulbus_sp._Tol-SR
WP_015402299.1	Desulfocapsa_sulfexigens
WP_020877495.1	Desulfococcus_multivorans
WP_012176443.1	Desulfococcus_oleovorans
WP_028586860.1	Desulfocurvus_vexinensis
WP_023407619.1	Desulfofustis_sp._PB-SRB1
WP_015750944.1	Desulfohalobium_retbaense
WP_015774588.1	Desulfomicrobium_baculatum
WP_043775065.1	Desulfomicrobium_escambiense
WP_014811830.1	Desulfomonile_tiedjei
WP_008869395.1	Desulfonatronospira_thiodismutans
WP_028574900.1	Desulfonatronovibrio_hydrogenovorans
WP_031386184.1	Desulfonatronum_thiodismutans
WP_035259725.1	Desulfonauticus_sp._A7A
WP_027358033.1	Desulforegula_conservatrix
WP_027355235.1	Desulfosarcina_sp._BuS5
WP_022665246.1	Desulfospira_joergensenii
WP_014828407.1	Desulfosporosinus_acidiphilus
WP_014904407.1	Desulfosporosinus_meridiei
WP_014186829.1	Desulfosporosinus_orientis
WP_034143057.1	Desulfosporosinus_sp._BICA1-9
WP_034598690.1	Desulfosporosinus_sp._HMP52
WP_045573662.1	Desulfosporosinus_sp._I2
WP_009616258.1	Desulfosporosinus_sp._OT
WP_034611816.1	Desulfosporosinus_sp._Tol-M
WP_007786193.1	Desulfosporosinus_youngiae
WP_011189849.1	Desulfotalea_psychrophila
WP_024335608.1	Desulfotignum_balticum
WP_015758614.1	Desulfotomaculum_acetoxidans
WP_027363795.1	Desulfotomaculum_alcoholivorax
WP_031514437.1	Desulfotomaculum_alkaliphilum
WP_015617954.1	Desulfotomaculum_gibsoniae
WP_013823571.1	Desulfotomaculum_kuznetsovii
WP_003541248.1	Desulfotomaculum_nigrificans
WP_011878279.1	Desulfotomaculum_reducens
WP_013841929.1	Desulfotomaculum_ruminis
WP_027355439.1	Desulfotomaculum_thermocisternum
WP_027369588.1	Desulfovermiculus_halophilus
WP_027361436.1	Desulfovibrio_acrylicus
WP_013515069.1	Desulfovibrio_aespoeensis
WP_014261625.1	Desulfovibrio_africanus
WP_011368916.1	Desulfovibrio_alaskensis
WP_029457994.1	Desulfovibrio_alcoholivorans
WP_020886227.1	Desulfovibrio_alkalitolerans
WP_027175935.1	Desulfovibrio_aminophilus
WP_027180138.1	Desulfovibrio_bastinii
WP_034636274.1	Desulfovibrio_cuneatus
WP_014320686.1	Desulfovibrio_desulfuricans
WP_022659914.1	Desulfovibrio_desulfuricans
WP_012623706.1	Desulfovibrio_desulfuricans
WP_031481988.1	Desulfovibrio_frigidus
WP_005995195.1	Desulfovibrio_fructosivorans
WP_021760218.1	Desulfovibrio_gigas
YP_007326072.1	Desulfovibrio_hydrothermalis_AM13___DSM_14728
WP_034643436.1	Desulfovibrio_inopinatus
WP_022660936.1	Desulfovibrio_longus
WP_024825351.1	Desulfovibrio_magneticus
WP_006921373.1	Desulfovibrio_magneticus
WP_018123975.1	Desulfovibrio_oxyclinae
WP_015414062.1	Desulfovibrio_piezophilus
WP_006006651.1	Desulfovibrio_piger
WP_027191278.1	Desulfovibrio_putealis
WP_015850880.1	Desulfovibrio_salexigens
WP_043609696.1	Desulfovibrio_sp._A2
WP_029898396.1	Desulfovibrio_sp._L21-Syr-AB
WP_009108966.1	Desulfovibrio_sp._U5L
WP_020879280.1	Desulfovibrio_sp._X2
YP_009726.1	Desulfovibrio_vulgaris_str._Hildenborough
WP_027720982.1	Desulfovibrio_zosterae
WP_027718237.1	Desulfovirgula_thermocuniculi
WP_038572423.1	Desulfurella_acetivorans
WP_041726946.1	Desulfurispirillum_indicum
WP_018084393.1	Desulfurispora_thermophila
WP_041718941.1	Desulfurivibrio_alkaliphilus
WP_022847096.1	Desulfurobacterium_sp._TC5-1
WP_013637800.1	Desulfurobacterium_thermolithotrophum
WP_005999811.1	Desulfuromonas_acetoxidans
WP_027714075.1	Desulfuromonas_sp._TF
WP_008517788.1	Dethiobacter_alkaliphilus
WP_005661857.1	Dethiosulfovibrio_peptidovorans
WP_046105949.1	Devosia_chinhatensis
WP_046106983.1	Devosia_geojensis
WP_046139400.1	Devosia_insulae
WP_046137170.1	Devosia_limi
WP_046172568.1	Devosia_psychrophila
WP_046143047.1	Devosia_soli
WP_035033741.1	Devosia_sp._DBB001
WP_035099304.1	Devosia_sp._LC5
WP_007069313.1	Dialister_invisus
WP_007554169.1	Dialister_micraerophilus
WP_022382711.1	Dialister_sp._CAG:357
WP_022105257.1	Dialister_sp._CAG:486
WP_008858840.1	Dialister_succinatiphilus
WP_012031354.1	Dichelobacter_nodosus
WP_042868515.1	Dickeya_sp._NCPPB_569
WP_012548646.1	Dictyoglomus_thermophilum
YP_002353039.1	Dictyoglomus_turgidum_DSM_6724
WP_022937665.1	Dielma_fastidiosa
WP_010541594.1	Dietzia_alimentaria
WP_007632725.1	Dietzia_cinnamea
WP_017836937.1	Dietzia_sp._UCD-THP
WP_012179658.1	Dinoroseobacter_shibae
WP_010597721.1	Diplorickettsia_massiliensis
WP_043583571.1	Diplosphaera_colitermitum
WP_013750005.1	Dokdonia_sp._4H-3-7-5
WP_004636730.1	Dolosigranulum_pigrum
WP_046175011.1	Domibacillus_indicus
WP_046179215.1	Domibacillus_sp._PAMC_80007
WP_028099407.1	Dongia_sp._URHE0060
WP_022279348.1	Dorea_formicigenerans_CAG:28
WP_028085782.1	Dorea_longicatena
WP_016219214.1	Dorea_sp._5-2
WP_021859993.1	Dorea_sp._CAG:105
WP_045026294.1	Draconibacterium_sp._JN14CK-3
WP_019920361.1	Duganella_zoogloeoides
WP_026628776.1	Dyadobacter_alkalitolerans
WP_031527900.1	Dyadobacter_crusticola
WP_015810560.1	Dyadobacter_fermentans
WP_025761601.1	Dyadobacter_tibetensis
WP_026107336.1	Dyella_ginsengisoli
WP_026634420.1	Dyella_japonica
WP_038616915.1	Dyella_jiangningensis
WP_026625459.1	Dysgonomonas_capnocytophagoides
WP_044216523.1	Dysgonomonas_gadei
WP_006841535.1	Dysgonomonas_mossii
WP_018473934.1	Echinicola_pacifica
WP_015267199.1	Echinicola_vietnamensis
WP_025280957.1	Ectothiorhodospira_haloalkaliphila
WP_008932040.1	Ectothiorhodospira_sp._PHS-1
WP_035350487.1	Edaphobacter_aggregans
WP_015869908.1	Edwardsiella_ictaluri
WP_040393598.1	Effusibacillus_pohliae
WP_021900003.1	Eggerthella_sp._CAG:1427
WP_022184647.1	Eggerthella_sp._CAG:209
WP_022363706.1	Eggerthella_sp._CAG:298
WP_022370747.1	Eggerthella_sp._CAG:368
WP_041690996.1	Eggerthella_sp._YY7918
WP_004802429.1	Eggerthia_catenaformis
WP_011452780.1	Ehrlichia_chaffeensis
WP_045171453.1	Ehrlichia_mineirensis
WP_024071973.1	Ehrlichia_muris
WP_011255504.1	Ehrlichia_ruminantium
WP_023887977.1	Eikenella_corrodens
WP_019016295.1	Elioraea_tepidiphila
WP_016197937.1	Elizabethkingia_meningoseptica
WP_045774507.1	Elstera_litoralis
WP_012415333.1	Elusimicrobium_minutum
WP_019976416.1	Empedobacter_brevis
WP_015031000.1	Emticicia_oligotrophica
WP_043108091.1	endosymbiont of unidentified scaly snail isolate Monju
WP_033402998.1	Endozoicomonas_elysicola
WP_034878820.1	Endozoicomonas_montiporae
WP_034839288.1	Endozoicomonas_numazuensis
WP_007115092.1	Enhydrobacter_aerosaccus
WP_019128281.1	Enorma_massiliensis
WP_025425495.1	Ensifer_adhaerens
WP_008454773.1	Enterobacter_sp._Ag1
WP_034863782.1	Enterobacteriaceae_bacterium_B14
WP_017374889.1	Enterobacteriaceae_bacterium_LSJC7
WP_010754581.1	Enterococcus_asini
WP_016179457.1	Enterococcus_avium
WP_016183754.1	Enterococcus_columbae
WP_016173694.1	Enterococcus_dispar
WP_046652113.1	Enterococcus_faecalis
WP_033596932.1	Enterococcus_faecalis
WP_016623741.1	Enterococcus_faecalis
WP_002345776.1	Enterococcus_faecium
YP_006374766.1	Enterococcus_faecium_DO
WP_041119857.1	Enterococcus_gallinarum
WP_007207467.1	Enterococcus_italicus
WP_010766402.1	Enterococcus_moraviensis
WP_010756405.1	Enterococcus_pallens
WP_010770089.1	Enterococcus_phoeniculicola
WP_010747232.1	Enterococcus_raffinosus
WP_016174219.1	Enterococcus_saccharolyticus
WP_016184878.1	Enterococcus_sulfureus
WP_028026305.1	Enterorhabdus_mucosicola
WP_017008792.1	Enterovibrio_calviensis
WP_044106163.1	Epithemia_turgida
WP_029487729.1	Epulopiscium_sp._N.t._morphotype_B
WP_006418230.1	Eremococcus_coleocola
WP_012440112.1	Erwinia_tasmaniensis
WP_017801423.1	Erwinia_toletana
WP_003538125.1	Erysipelatoclostridium_ramosum
WP_018578823.1	Erysipelothrix_tonsillarum
WP_034925065.1	Erysipelotrichaceae_bacterium_NK3D112
WP_034904251.1	Erythrobacter_litoralis
WP_011413675.1	Erythrobacter_litoralis
WP_034960764.1	Erythrobacter_longus
WP_034955040.1	Erythrobacter_sp._JL475
WP_007164902.1	Erythrobacter_sp._NAP1
WP_006833424.1	Erythrobacter_sp._SD-21
WP_040965544.1	Erythrobacter_vulgaris
WP_032359059.1	Escherichia_coli
WP_001316670.1	Escherichia_coli
WP_002434240.1	Escherichia_hermannii
WP_038601905.1	Eubacterium_acidaminophilum
WP_023153381.1	Eubacterium_brachy
WP_044976457.1	Eubacterium_cellulosolvens
WP_027870529.1	Eubacterium_cellulosolvens
WP_031476094.1	Eubacterium_desmolans
WP_040463214.1	Eubacterium_dolichum
WP_041688555.1	Eubacterium_eligens
WP_022170407.1	Eubacterium_hallii_CAG:12
WP_038352426.1	Eubacterium_limosum
WP_034821943.1	Eubacterium_nodatum
WP_004053583.1	Eubacterium_plexicaudatum
WP_022293386.1	Eubacterium_rectale_CAG:36
WP_005838270.1	Eubacterium_saphenum
WP_008688607.1	Eubacterium_sp._3_1_31
WP_034802008.1	Eubacterium_sp._AB3007
WP_022088491.1	Eubacterium_sp._CAG:156
WP_021973273.1	Eubacterium_sp._CAG:180
WP_022165796.1	Eubacterium_sp._CAG:192
WP_022233875.1	Eubacterium_sp._CAG:202
WP_022207846.1	Eubacterium_sp._CAG:252
WP_022249124.1	Eubacterium_sp._CAG:274
WP_022432343.1	Eubacterium_sp._CAG:38
WP_022505961.1	Eubacterium_sp._CAG:581
WP_021982973.1	Eubacterium_sp._CAG:603
WP_021912304.1	Eubacterium_sp._CAG:786
WP_022417422.1	Eubacterium_sp._CAG:841
WP_021867147.1	Eubacterium_sp._CAG:86
WP_033125524.1	Eubacterium_sp._ER2
WP_034811250.1	Eubacterium_sulci
WP_040446374.1	Eubacterium_ventriosum
WP_019671027.1	Eudoraea_adriatica
WP_014970644.1	Exiguobacterium_antarcticum
WP_026826205.1	Exiguobacterium_marinum
WP_035396793.1	Exiguobacterium_sp._OS-77
WP_006907458.1	Facklamia_hominis
WP_006701127.1	Facklamia_ignava
WP_006307935.1	Facklamia_languida
WP_028119192.1	Facklamia_sourekii
WP_035394279.1	Faecalibacterium_prausnitzii
WP_005945323.1	Faecalibacterium_prausnitzii
WP_021898699.1	Faecalibacterium_sp._CAG:1138
WP_022445478.1	Faecalibacterium_sp._CAG:74
WP_045388074.1	Falsirhodobacter_sp._alg1
WP_018300789.1	Fangia_hongkongensis
WP_035388834.1	Ferrimicrobium_acidiphilum
WP_013346378.1	Ferrimonas_balearica
WP_028108591.1	Ferrimonas_futtsuensis
WP_028113908.1	Ferrimonas_kyonanensis
WP_028117609.1	Ferrimonas_senticii
WP_035384411.1	Ferriphaselus_sp._R-1
WP_031595449.1	Ferrovum_myxofaciens
WP_033191419.1	Fervidobacterium_islandicum
WP_011993577.1	Fervidobacterium_nodosum
WP_015331425.1	Fibrella_aestuarina
WP_009282105.1	Fibrisoma_limi
WP_014547012.1	Fibrobacter_succinogenes
WP_026675831.1	Fictibacillus_gelatini
WP_007202586.1	Fictibacillus_macauensis
WP_014261973.1	Filifactor_alocis
WP_046478235.1	Filomicrobium_sp._W
WP_038474088.1	Fimbriimonas_ginsengisoli
WP_002841997.1	Finegoldia_magna
WP_035103603.1	Firmicutes_bacterium_ASF500
WP_016407709.1	Firmicutes_bacterium_CAG:102
WP_016412989.1	Firmicutes_bacterium_CAG:103
WP_021886762.1	Firmicutes_bacterium_CAG:110
WP_021920370.1	Firmicutes_bacterium_CAG:114
WP_021932878.1	Firmicutes_bacterium_CAG:124
WP_022017901.1	Firmicutes_bacterium_CAG:129
WP_022155334.1	Firmicutes_bacterium_CAG:145
WP_022135712.1	Firmicutes_bacterium_CAG:176
WP_022004766.1	Firmicutes_bacterium_CAG:194
WP_022076119.1	Firmicutes_bacterium_CAG:212
WP_022304798.1	Firmicutes_bacterium_CAG:227
WP_022144682.1	Firmicutes_bacterium_CAG:238
WP_021916338.1	Firmicutes_bacterium_CAG:24
WP_022295343.1	Firmicutes_bacterium_CAG:272
WP_022355222.1	Firmicutes_bacterium_CAG:308
WP_022329528.1	Firmicutes_bacterium_CAG:313
WP_022366481.1	Firmicutes_bacterium_CAG:341
WP_022331268.1	Firmicutes_bacterium_CAG:345
WP_022231047.1	Firmicutes_bacterium_CAG:41
WP_022447413.1	Firmicutes_bacterium_CAG:460
WP_022255218.1	Firmicutes_bacterium_CAG:466
WP_022371213.1	Firmicutes_bacterium_CAG:475
WP_022092426.1	Firmicutes_bacterium_CAG:536
WP_022176346.1	Firmicutes_bacterium_CAG:552
WP_022119365.1	Firmicutes_bacterium_CAG:56
WP_022178372.1	Firmicutes_bacterium_CAG:582
WP_022051307.1	Firmicutes_bacterium_CAG:631
WP_022010159.1	Firmicutes_bacterium_CAG:646
WP_022153976.1	Firmicutes_bacterium_CAG:65
WP_021850932.1	Firmicutes_bacterium_CAG:791
WP_021873685.1	Firmicutes_bacterium_CAG:822
WP_021859251.1	Firmicutes_bacterium_CAG:83
WP_022369455.1	Firmicutes_bacterium_CAG:882
WP_021974367.1	Firmicutes_bacterium_CAG:884
WP_022337100.1	Firmicutes_bacterium_CAG:94
WP_022500865.1	Firmicutes_bacterium_CAG:95
WP_016319056.1	Firmicutes_bacterium_M10-2
WP_016859494.1	Fischerella_muscicola
WP_044225764.1	Flammeovirga_pacifica
WP_044207598.1	Flammeovirga_sp._OC4
WP_046369706.1	Flavihumibacter_petaseus
WP_039141244.1	Flavihumibacter_solisilvae
WP_039129119.1	Flavihumibacter_sp._ZG627
WP_034041351.1	Flaviramulus_ichthyoenteri
WP_040471451.1	Flavobacteria_bacterium_MS024-2A
WP_041252898.1	Flavobacteriaceae_bacterium_3519-10
WP_010521877.1	Flavobacteriaceae_bacterium_HQM9
WP_010134318.1	Flavobacteriaceae_bacterium_S85
WP_045639596.1	Flavobacteriales_bacterium_BRH_c54
WP_035135915.1	Flavobacterium_beibuense
WP_014083557.1	Flavobacterium_branchiophilum
WP_023570736.1	Flavobacterium_cauense
WP_014164867.1	Flavobacterium_columnare
WP_026711937.1	Flavobacterium_filum
WP_014389311.1	Flavobacterium_indicum
WP_011964146.1	Flavobacterium_psychrophilum
WP_035642129.1	Flavobacterium_rivuli
WP_045967564.1	Flavobacterium_sp._316
WP_016989985.1	Flavobacterium_sp._ACAM_123
WP_035661092.1	Flavobacterium_sp._EM1321
WP_017843359.1	Flavobacterium_sp._MS220-5C
WP_020080926.1	Flavobacterium_sp._SCGC_AAA160-P02
WP_017494817.1	Flavobacterium_sp._WG21
WP_026979540.1	Flavobacterium_suncheonense
WP_039996840.1	Flavonifractor_plautii
WP_026995356.1	Flectobacillus_major
WP_026998262.1	Flexibacter_elegans
WP_041264732.1	Flexibacter_litoralis
WP_035757657.1	Flexibacter_roseolus
WP_013886606.1	Flexistipes_sinusarabici
WP_026210297.1	Flexithrix_dorotheae
WP_043024283.1	Fluviicola_taffensis
WP_026986683.1	Fodinicurvata_fenggangensis
WP_022727733.1	Fodinicurvata_sediminis
WP_038527052.1	Formosa_agariphila
WP_007648337.1	Formosa_sp._AK20
WP_039124126.1	Francisella_guangzhouensis
WP_014715145.1	Francisella_noatunensis
WP_040008603.1	Francisella_sp._FSC1006
WP_003041976.1	Francisella_tularensis
WP_011606827.1	Frankia_alni
WP_018640656.1	Frankia_sp._BMG5.12
WP_035911395.1	Frankia_sp._CeD
WP_007513442.1	Frankia_sp._CN3
WP_022912037.1	Frankia_sp._Iso899
WP_013874794.1	Frankia_symbiont_of_Datisca_glomerata
WP_014402562.1	Frateuria_aurantia
WP_043596663.1	Frigoribacterium_sp._MEB024
WP_039104066.1	Frischella_perrara
WP_007067103.1	Fulvimarina_pelagi
WP_009577964.1	Fulvivirga_imtechensis
WP_008800870.1	Fusobacterium_gonidiaformans
WP_005884715.1	Fusobacterium_mortiferum
WP_029757790.1	Fusobacterium_nucleatum
NP_602524.1	Fusobacterium_nucleatum_subsp._nucleatum_ATCC_25586
WP_027129031.1	Fusobacterium_perfoetens
WP_022819123.1	Fusobacterium_russii
WP_022457780.1	Fusobacterium_sp._CAG:439
WP_022485786.1	Fusobacterium_sp._CAG:815
WP_005947553.1	Fusobacterium_varium
WP_027137148.1	Gaetbulibacter_saemankumensis
WP_008991266.1	Galbibacter_marinus
WP_008484468.1	Gallaecimonas_xiamenensis
WP_039149890.1	Gallibacterium_anatis
WP_013293232.1	Gallionella_capsiferriformans
WP_045653504.1	Gammaproteobacteria_bacterium_BRH_c0
WP_035476179.1	Gammaproteobacteria_bacterium_MFB021
WP_017446285.1	Gayadomonas_joobiniege
WP_026097839.1	Geitlerinema_sp._PCC_7105
WP_015172952.1	Geitlerinema_sp._PCC_7407
WP_027124348.1	Gelidibacter_mesophilus
WP_021753285.1	Gemella_bergeri
WP_027130207.1	Gemella_cuniculi
WP_003145313.1	Gemella_haemolysans
WP_016359630.1	Gemella_sanguinis
WP_035487546.1	Geminicoccus_roseus
WP_017292583.1	Geminocystis_herdmanii
WP_010035466.1	Gemmata_obscuriglobus
WP_012683253.1	Gemmatimonas_aurantiaca
WP_026850732.1	Gemmatimonas_phototrophica
WP_028030088.1	Gemmobacter_nectariphilus
WP_040097759.1	Geoalkalibacter_ferrihydriticus
WP_040199909.1	Geoalkalibacter_subterraneus
WP_023634153.1	Geobacillus_sp._MAS1
WP_025951119.1	Geobacillus_thermocatenulatus
WP_013877199.1	Geobacillus_thermoglucosidasius
WP_012529738.1	Geobacter_bemidjiensis
WP_012647775.1	Geobacter_daltonii
WP_012469732.1	Geobacter_lovleyi
WP_004511474.1	Geobacter_metallireducens
WP_039741931.1	Geobacter_pickeringii
WP_039644970.1	Geobacter_soli
WP_015719501.1	Geobacter_sp._M18
WP_041971924.1	Geobacter_sp._OR-1
WP_010942238.1	Geobacter_sulfurreducens
WP_011938799.1	Geobacter_uraniireducens
WP_026856182.1	Geodermatophilaceae_bacterium_URHB0062
WP_012949946.1	Geodermatophilus_obscurus
WP_042415705.1	Geomicrobium_sp._JCM_19038
WP_042423706.1	Geomicrobium_sp._JCM_19039
WP_020675943.1	Geopsychrobacter_electrodiphilus
WP_043498627.1	Georgenia_sp._SUBG003
WP_043484228.1	Geothrix_fermentans
WP_022849799.1	Geovibrio_sp._L21-Ace-BES
WP_025316124.1	Gilliamella_apicola
WP_034943847.1	Gilliamella_apicola
WP_006988322.1	Gillisia_limnaea
WP_034919055.1	Gillisia_sp._CAL575
WP_034889584.1	Gillisia_sp._Hel_I_29
WP_026837743.1	Gillisia_sp._JM1
WP_041521677.1	Gilvimarinus_agarilyticus
WP_020210817.1	Gilvimarinus_chinensis
WP_002647495.1	Gimesia_maris
WP_014109045.1	Glaciecola_nitratireducens
WP_006010288.1	Glaciecola_pallidula
WP_006004161.1	Glaciecola_punicea
WP_010180403.1	Glaciecola_sp._HTCC2999
WP_022886940.1	Glaciibacter_superstes
WP_023172015.1	Gloeobacter_kilaueensis
NP_926095.1	Gloeobacter_violaceus_PCC_7421
WP_006529307.1	Gloeocapsa_sp._PCC_73106
WP_015188634.1	Gloeocapsa_sp._PCC_7428
WP_034957109.1	Glomeribacter_sp._1016415
WP_012224617.1	Gluconacetobacter_diazotrophicus
WP_015072416.1	Gluconobacter_oxydans
WP_030158043.1	Glycomyces_sp._NRRL_B-16210
WP_026929156.1	Glycomyces_tenuis
WP_005192710.1	Gordonia_amarae
WP_007321364.1	Gordonia_araii
WP_012833970.1	Gordonia_bronchialis
WP_007318447.1	Gordonia_effusa
WP_005942843.1	Gordonia_hirsuta
WP_018179939.1	Gordonia_kroppenstedtii
WP_008382176.1	Gordonia_malaquae
WP_009678928.1	Gordonia_neofelifaecis
WP_039993778.1	Gordonia_otitidis
WP_006371376.1	Gordonia_polyisoprenivorans
WP_006335906.1	Gordonia_rhizosphera
WP_005197063.1	Gordonia_rubripertincta
WP_026917708.1	Gordonia_shandongensis
WP_006896228.1	Gordonia_sihwensis
WP_007625262.1	Gordonia_soli
WP_005204471.1	Gordonia_sputi
WP_004021886.1	Gordonia_terrae
WP_041238768.1	Gordonibacter_pamelaeae
WP_014967695.1	Gottschalkia_acidurici
WP_003469809.1	Gracilibacillus_halophilus
WP_018932624.1	Gracilibacillus_lacisalsi
WP_020403080.1	Gracilimonas_tropica
WP_011708303.1	Gramella_forsetii
WP_026914342.1	Gramella_portivictoriae
WP_011633051.1	Granulibacter_bethesdensis
WP_005606657.1	Granulicatella_adiacens
WP_014266237.1	Granulicella_mallensis
WP_013580688.1	Granulicella_tundricola
WP_026927974.1	Granulicoccus_phenolivorans
WP_005503859.1	Grimontia_hollisae
WP_022881781.1	Gryllotalpicola_ginsengisoli
WP_026935629.1	Gulosibacter_molinativorax
WP_044619054.1	Gynuella_sunshinyii
WP_035741735.1	Haematobacter_missouriensis
WP_021109576.1	Haemophilus_parasuis
WP_039187878.1	Hafnia_paralvei
WP_011395188.1	Hahella_chejuensis
WP_020407739.1	Hahella_ganghwensis
WP_027963237.1	Halalkalibacillus_halophilus
WP_013405831.1	Halanaerobium_hydrogeniformans
WP_014553151.1	Halanaerobium_praevalens
WP_005488576.1	Halanaerobium_saccharolyticum
WP_012828945.1	Haliangium_ochraceum
WP_027950505.1	Haliea_salexigens
WP_013767900.1	Haliscomenobacter_hydrossis
WP_027952531.1	Hallella_seregens
WP_014643323.1	Halobacillus_halophilus
WP_035505260.1	Halobacillus_karajensis
WP_027954251.1	Halobacillus_kuroshimensis
WP_008639628.1	Halobacillus_sp._BAB-2008
WP_035542263.1	Halobacillus_sp._BBL2006
WP_014244148.1	Halobacteriovorax_marinus
WP_015326407.1	Halobacteroides_halobius
WP_039018690.1	Halocynthiibacter_namhaensis
WP_039003384.1	Halocynthiibacter_sp._PAMC_20958
WP_035603392.1	Haloferula_sp._BvORR071
WP_035535406.1	Haloglycomyces_albus
WP_030074111.1	Halomonas_alkaliantarctica
WP_035569291.1	Halomonas_anticariensis
WP_041602240.1	Halomonas_elongata
WP_027965821.1	Halomonas_halocynthiae
WP_043488511.1	Halomonas_halodenitrificans
WP_021819080.1	Halomonas_huangheensis
WP_039181354.1	Halomonas_hydrothermalis
WP_040475502.1	Halomonas_jeotgali
WP_019019074.1	Halomonas_lutea
WP_044629478.1	Halomonas_meridiana
WP_040183912.1	Halomonas_salina
WP_040477859.1	Halomonas_smyrnensis
WP_043512933.1	Halomonas_sp._BC04
WP_008958801.1	Halomonas_sp._HAL1
WP_035574345.1	Halomonas_sp._HL-48
WP_010625695.1	Halomonas_sp._KM-1
WP_043524320.1	Halomonas_sp._PBN3
WP_045992263.1	Halomonas_sp._S2151
WP_009723733.1	Halomonas_sp._TD01
WP_043530871.1	Halomonas_xinjiangensis
WP_040460396.1	Halomonas_zhanjiangensis
WP_031385272.1	Halomonas_zincidurans
WP_027338746.1	Halonatronum_saccharophilum
WP_011814531.1	Halorhodospira_halophila
WP_027349603.1	Halotalea_alkalilenta
WP_015225003.1	Halothece_sp._PCC_7418
WP_012635735.1	Halothermothrix_orenii
WP_012824329.1	Halothiobacillus_neapolitanus
WP_027346028.1	Hamadaea_tsunoensis
WP_039750999.1	Hassallia_byssoidea
WP_040464055.1	Helcococcus_kunzii
WP_027347310.1	Helcococcus_sueciensis
WP_034554466.1	Helicobacter_apodemus
WP_034580447.1	Helicobacter_bilis
WP_013890954.1	Helicobacter_bizzozeronii
WP_006655453.1	Helicobacter_canadensis
WP_023930665.1	Helicobacter_canis
WP_014659118.1	Helicobacter_cetorum
WP_014660797.1	Helicobacter_cetorum
WP_014666362.1	Helicobacter_cinaedi
WP_013468761.1	Helicobacter_felis
WP_034549174.1	Helicobacter_fennelliae
WP_023928481.1	Helicobacter_macacae
WP_013023082.1	Helicobacter_mustelae
WP_034583281.1	Helicobacter_pametensis
WP_005020612.1	Helicobacter_pullorum
WP_021177555.1	Helicobacter_pylori
WP_026943811.1	Helicobacter_rodentium
WP_034571535.1	Helicobacter_sanguini
WP_034361661.1	Helicobacter_sp._MIT_01-6451
WP_034366281.1	Helicobacter_sp._MIT_03-1614
WP_034327295.1	Helicobacter_sp._MIT_03-1616
WP_034371775.1	Helicobacter_sp._MIT_05-5293
WP_034352385.1	Helicobacter_sp._MIT_09-6949
WP_034290079.1	Helicobacter_sp._MIT_11-5569
WP_006564269.1	Helicobacter_suis
WP_034345399.1	Helicobacter_trogontum
WP_006802246.1	Helicobacter_winghamensis
WP_041315437.1	Heliobacterium_modesticaldum
WP_026942657.1	Hellea_balneolensis
WP_018148550.1	Henriciella_marina
WP_016832359.1	Herbaspirillum_lusitanum
WP_019141358.1	Herbaspirillum_massiliense
WP_008327631.1	Herbaspirillum_sp._GW103
WP_034301813.1	Herbaspirillum_sp._RV1423
WP_008119264.1	Herbaspirillum_sp._YR522
WP_030450881.1	Herbidospora_cretacea
WP_011871311.1	Herminiimonas_arsenicoxydans
WP_025916015.1	Herminiimonas_sp._CN
WP_012191407.1	Herpetosiphon_aurantiacus
WP_014889179.1	Heteropsylla_cubana
WP_022671223.1	Hippea_alviniae
WP_035587422.1	Hippea_jasoniae
WP_013682644.1	Hippea_maritima
WP_025209121.1	Hippea_sp._KM1
WP_018997400.1	Hirschia_maritima
WP_007199771.1	Hoeflea_phototrophica
WP_018426207.1	Hoeflea_sp._108
WP_035526501.1	Hoeflea_sp._BAL378
WP_045649890.1	Hoeflea_sp._BRH_c9
WP_003864941.1	Holdemanella_biformis
WP_006060258.1	Holdemania_filiformis
WP_005038357.1	Holophaga_foetida
WP_040458170.1	Holospora_obtusa
WP_022901703.1	Humibacter_albus
WP_034533662.1	Hungatella_hathewayi
WP_006781589.1	Hungatella_hathewayi
WP_044199535.1	Hyalangium_minutum
WP_007186551.1	Hydrocarboniphaga_effusa
WP_008288308.1	Hydrogenivirga_sp._128-5-R1-1
WP_008287828.1	Hydrogenivirga_sp._128-5-R1-1
WP_012513192.1	Hydrogenobaculum_sp._Y04AAS1
WP_029908832.1	Hydrogenovibrio_marinus
WP_006296485.1	Hylemonella_gracilis
WP_019946665.1	Hymenobacter_aerophilus
WP_022823753.1	Hymenobacter_norwichensis
WP_044017729.1	Hymenobacter_sp._APR13
WP_035566354.1	Hymenobacter_sp._IS2118
WP_046242508.1	Hymenobacter_sp._MIMtkLc17
WP_041321501.1	Hyphomicrobium_denitrificans
WP_023786917.1	Hyphomicrobium_nitrativorans
WP_045834621.1	Hyphomicrobium_sp._99
WP_020087644.1	Hyphomicrobium_zavarzinii
WP_035548052.1	Hyphomonas_atlantica
WP_034736420.1	Hyphomonas_chukchiensis
WP_035616828.1	Hyphomonas_johnsonii
WP_035601066.1	Hyphomonas_polymorpha
WP_045696569.1	Hyphomonas_sp._BRH_c22
WP_034761044.1	Hyphomonas_sp._CY54-11-8
WP_034814482.1	Hyphomonas_sp._L-53-1-40
WP_006955193.1	Idiomarina_baltica
WP_011234215.1	Idiomarina_loihiensis
WP_034773860.1	Idiomarina_salinarum
WP_026861866.1	Idiomarina_sediminum
WP_007419106.1	Idiomarina_sp._A28L
WP_034732575.1	Idiomarina_sp._MCCC_1A10513
WP_008489910.1	Idiomarina_xiamenensis
WP_026879138.1	Ignatzschineria_larvae
WP_015441169.1	Ilumatobacter_coccineus
WP_040493546.1	Ilumatobacter_nonamiensis
WP_013387733.1	Ilyobacter_polytropus
WP_008238523.1	Imtechella_halotolerans
WP_009036260.1	Indibacter_alkaliphilus
WP_034853538.1	Inquilinus_limosus
WP_034842352.1	Inquilinus_limosus
WP_033118434.1	Intestinimonas_butyriciproducens
WP_034715193.1	Intrasporangium_chromatireducens
WP_034800707.1	Intrasporangium_oryzae
WP_013838385.1	Isoptericola_variabilis
WP_013566325.1	Isosphaera_pallida
WP_007926091.1	Janibacter_hoylei
WP_009775398.1	Janibacter_sp._HTCC2649
WP_043919537.1	Jannaschia_aquimarina
WP_011457141.1	Jannaschia_sp._CCS1
WP_034750019.1	Janthinobacterium_lividum
WP_012079315.1	Janthinobacterium_sp._Marseille
WP_042244978.1	Jejuia_pallidilutea
WP_041122441.1	Jeotgalibacillus_alimentarius
WP_041057556.1	Jeotgalibacillus_campisalis
WP_041089146.1	Jeotgalibacillus_soli_Cunha_et_al._2012
WP_026867616.1	Jeotgalicoccus_marinus
WP_026858381.1	Jeotgalicoccus_psychrophilus
WP_035808177.1	Jeotgalicoccus_sp._13MG44_air
WP_046767597.1	Jiangella_alkaliphila
WP_040882205.1	Johnsonella_ignava
WP_015771309.1	Jonesia_denitrificans
WP_029068800.1	Jonesia_quinghaiensis
WP_008612138.1	Joostella_marina
WP_018182279.1	Kaistia_granuli
WP_019134366.1	Kallipyga_massiliensis
WP_031588709.1	Kandleria_vitulina
WP_018623364.1	Kangiella_aquimarina
WP_012800246.1	Kangiella_koreensis
YP_005796167.1	Ketogulonicigenium_vulgare_WSH-001
WP_033381098.1	Kibdelosporangium_aridum
WP_042185645.1	Kibdelosporangium_sp._MJ126-NF4
WP_020590563.1	Kiloniella_laminariae
WP_011981907.1	Kineococcus_radiotolerans
WP_006590779.1	Kineosphaera_limosa
WP_015238182.1	Kinetoplastibacterium_blastocrithidii
WP_042226334.1	Kingella_kingae
WP_003795556.1	Kingella_oralis
WP_039094066.1	Kirrobacter_mercurialis
WP_035794065.1	Kitasatospora_mediocidica
WP_035936367.1	Knoellia_aerolata
WP_035950116.1	Knoellia_flava
WP_035910943.1	Knoellia_sinensis
WP_035901837.1	Knoellia_subterranea
WP_035963425.1	Kocuria_marina
WP_003617031.1	Komagataeibacter_hansenii
WP_014105876.1	Komagataeibacter_medellinensis
WP_007096856.1	Kordia_algicida
WP_046757119.1	Kordia_jejudonensis
WP_046743678.1	Kordia_sp._MCCC_1A00726
WP_035922050.1	Kordiimonas_gwangyangensis
WP_041289004.1	Kosmotoga_olearia
WP_029603950.1	Kozakia_baliensis
WP_041289329.1	Kribbella_flavida
WP_040445201.1	Ktedonobacter_racemifer
WP_029498296.1	Kurthia_huakuii
WP_010286306.1	Kurthia_massiliensis
WP_010301382.1	Kurthia_sp._JC8E
WP_019952565.1	Kushneria_aurantia
WP_025360395.1	Kutzneria_albida
WP_043723002.1	Kutzneria_sp._744
WP_041305344.1	Kyrpidia_tusciae
WP_012802386.1	Kytococcus_sedentarius
WP_006935431.1	Labrenzia_aggregata
WP_040452728.1	Labrenzia_alexandrii
WP_029064149.1	Labrenzia_sp._DG1229
WP_022738981.1	Laceyella_sacchari
WP_007592073.1	Lachnoanaerobaculum_sp._OBRC5-5
WP_022748029.1	Lachnobacterium_bovis
WP_012200774.1	Lachnoclostridium_phytofermentans
WP_027431781.1	Lachnospira_multipara
WP_016226708.1	Lachnospiraceae_bacterium_10-1
WP_016290651.1	Lachnospiraceae_bacterium_28-4
WP_016287275.1	Lachnospiraceae_bacterium_3-1
WP_016225426.1	Lachnospiraceae_bacterium_3-2
WP_009257326.1	Lachnospiraceae_bacterium_7_1_58FAA
WP_027436776.1	Lachnospiraceae_bacterium_AB2028
WP_031545595.1	Lachnospiraceae_bacterium_AC2014
WP_034234450.1	Lachnospiraceae_bacterium_AC2029
WP_027439215.1	Lachnospiraceae_bacterium_AC2031
WP_027423238.1	Lachnospiraceae_bacterium_AC3007
WP_027429589.1	Lachnospiraceae_bacterium_AD3010
WP_035627077.1	Lachnospiraceae_bacterium_C6A11
WP_031276019.1	Lachnospiraceae_bacterium_COE1
WP_035646221.1	Lachnospiraceae_bacterium_FE2018
WP_044994260.1	Lachnospiraceae_bacterium_JC7
WP_016294205.1	Lachnospiraceae_bacterium_M18-1
WP_044919579.1	Lachnospiraceae_bacterium_MA2020
WP_044906250.1	Lachnospiraceae_bacterium_MC2017
WP_044947496.1	Lachnospiraceae_bacterium_NC2004
WP_027110711.1	Lachnospiraceae_bacterium_NC2008
WP_035635978.1	Lachnospiraceae_bacterium_ND2006
WP_022785105.1	Lachnospiraceae_bacterium_NK4A179
WP_031587342.1	Lachnospiraceae_bacterium_P6A3
WP_027116248.1	Lachnospiraceae_bacterium_P6B14
WP_042736250.1	Lachnospiraceae_bacterium_TWA4
WP_027106227.1	Lachnospiraceae_bacterium_V9D3004
WP_027117369.1	Lachnospiraceae_bacterium_YSB2008
WP_044402473.1	Lacinutrix_sp._Hel_I_90
WP_034062150.1	Lacinutrix_sp._PAMC_27137
WP_027107578.1	Lacticigenium_naphtae
WP_035463700.1	Lactobacillus_ceti
WP_040533004.1	Lactobacillus_pobuzihii
WP_004259338.1	Lactococcus_garvieae
WP_014570995.1	Lactococcus_garvieae
WP_014570711.1	Lactococcus_lactis
WP_020505383.1	Lamprocystis_purpurea
WP_012697394.1	Laribacter_hongkongensis
WP_005673417.1	Lautropia_mirabilis
WP_011527089.1	Lawsonia_intracellularis
WP_013407729.1	Leadbetterella_byssophila
WP_024790178.1	Lebetimonas_sp._JH292
WP_045318365.1	Lechevalieria_aerocolonigenes
WP_033374647.1	Leeia_oryzae
WP_009779344.1	Leeuwenhoekiella_blandensis
WP_031428084.1	Leeuwenhoekiella_sp._MAR_2009_132
WP_028381757.1	Legionella_cherrii
WP_006872666.1	Legionella_drancourtii
WP_035918662.1	Legionella_fairfieldensis
WP_045097045.1	Legionella_fallonii
WP_028385943.1	Legionella_geestiana
WP_045107057.1	Legionella_hackeliae
WP_028373230.1	Legionella_lansingensis
WP_003633339.1	Legionella_longbeachae
WP_043872552.1	Legionella_massiliensis
WP_028382699.1	Legionella_moravica
WP_035886736.1	Legionella_norrlandica
WP_025386564.1	Legionella_oakridgensis
WP_027228790.1	Legionella_pneumophila
WP_018578630.1	Legionella_shakespearei
WP_031567209.1	Legionella_wadsworthii
WP_021808521.1	Leifsonia_rubra
WP_021754439.1	Leifsonia_xyli
WP_039162849.1	Leisingera_sp._ANG-M1
WP_027276024.1	Leminorella_grimontii
WP_010530671.1	Lentibacillus_jeotgali
WP_007281374.1	Lentisphaera_araneosa
WP_017290634.1	Leptolyngbya_boryana
WP_023071648.1	Leptolyngbya_sp._Heron_Island_J
WP_036008176.1	Leptolyngbya_sp._JSC-1
WP_008313610.1	Leptolyngbya_sp._PCC_6406
WP_006516859.1	Leptolyngbya_sp._PCC_7375
WP_015136298.1	Leptolyngbya_sp._PCC_7376
WP_040920757.1	Leptonema_illini
WP_010569269.1	Leptospira_broomii
WP_020770709.1	Leptospira_sp._B5-022
WP_036091729.1	Leptospira_weilii
WP_015680602.1	Leptospira_wolbachii
WP_016543325.1	Leptospira_wolffii
WP_036083494.1	Leptospirillum_ferriphilum
WP_014449743.1	Leptospirillum_ferrooxidans
WP_012346527.1	Leptothrix_cholodnii
WP_006808156.1	Leptotrichia_goodfellowii
WP_021767314.1	Leptotrichia_sp._oral_taxon_215
WP_021744036.1	Leptotrichia_sp._oral_taxon_879
WP_010156613.1	Leucobacter_chromiiresistens
WP_042542422.1	Leucobacter_komagatae
WP_017793662.1	Leucobacter_salsicius
WP_017882677.1	Leucobacter_sp._UCD-THU
WP_022952822.1	Leucothrix_mucor
WP_020534281.1	Lewinella_cohaerens
WP_044102844.1	Lewinella_persica
WP_015272455.1	Liberibacter_crescens
WP_008251168.1	Limnobacter_sp._MED105
WP_026036404.1	Limnohabitans_sp._Rim47
WP_046277703.1	Limnoraphis_robusta
WP_036062626.1	Listeria_fleischmannii
WP_036097272.1	Listeria_floridensis
WP_036104285.1	Listeria_grayi
WP_014654261.1	Listeria_monocytogenes
WP_036093935.1	Listeria_newyorkensis
WP_021102913.1	Litoreibacter_arenae
WP_038436190.1	Llaveia_axin_axin
WP_026147421.1	Loktanella_hongkongensis
WP_045997642.1	Loktanella_sp._S4079
WP_026352501.1	Loktanella_vestfoldensis
WP_018353568.1	Longispora_albida
WP_009019775.1	Luminiphilus_syltensis
WP_045827767.1	Luteibacter_yeojuensis
WP_024890793.1	Luteimonas_huabeiensis
WP_027080303.1	Luteimonas_mephitis
WP_027072457.1	Luteimonas_sp._J29
WP_023431344.1	Lutibaculum_baratangense
WP_023069019.1	Lyngbya_aestuarii
WP_036080410.1	Lysinibacillus_boronitolerans
WP_036189695.1	Lysinibacillus_manganicus
WP_036171516.1	Lysinibacillus_massiliensis
WP_036152370.1	Lysinibacillus_odysseyi
WP_036203119.1	Lysinibacillus_sinduriensis
WP_036141517.1	Lysinibacillus_sp._BF-4
WP_010858491.1	Lysinibacillus_sphaericus
WP_042214287.1	Lysinimicrobium_mangrovi
WP_036207959.1	Lysobacter_arseniciresistens
WP_036108530.1	Lysobacter_capsici
WP_036193202.1	Lysobacter_concretionis
WP_036135009.1	Lysobacter_daejeonensis
WP_027069510.1	Lysobacter_defluvii
WP_036168049.1	Lysobacter_dokdonensis
WP_043957235.1	Lysobacter_sp._A03
WP_027082998.1	Lysobacter_sp._URHA0019
WP_012656771.1	Macrococcus_caseolyticus
WP_041705887.1	Mageeibacillus_indolicus
WP_011715259.1	Magnetococcus_marinus
WP_046022764.1	Magnetospira_sp._QH-2
WP_024081799.1	Magnetospirillum_gryphiswaldense
WP_008616456.1	Magnetospirillum_sp._SO-1
WP_041643868.1	Mahella_australiensis
WP_036104837.1	Mangrovibacter_sp._MFB070
WP_036121499.1	Mangrovimonas_yunxiaonensis
WP_044469876.1	Mannheimia_sp._MG13
WP_027067980.1	Maribacter_sp._Hel_I_7
WP_036180576.1	Maribius_sp._MOLA_401
WP_011644975.1	Maricaulis_maris
WP_022696914.1	Maricaulis_sp._JL2009
WP_005223861.1	Marichromatium_purpuratum
WP_010663570.1	Marinilabilia_salmonicolor
[truncated: 1,511 more rows]

## Sheet: Eukaryotic sequences
Supplementary Table 2. Accession numbers for the PNPase protein sequences used to generate the eukaryotic sequence logo in Fig. 6.
Acession number	Organism
XP_001944927.1	Acyrthosiphon pisum
XP_001651608.1	Aedes aegypti
XP_006272550.2	Alligator mississippiensis
XP_006826324.1	Amborella trichopoda
XP_006833262.2	Amborella trichopoda
XP_011403217.1	Amphimedon queenslandica
XP_013192186.1	Amyelois transitella
XP_003216188.2	Anolis carolinensis
XP_318517.3	Anopheles gambiae str. PEST
XP_009822943.1	Aphanomyces astaci
XP_008870182.1	Aphanomyces invadans
XP_006616562.1	Apis dorsata
XP_006564809.1	Apis mellifera
XP_005100862.2	Aplysia californica
XP_011599669.1	Aquila chrysaetos canadensis
XP_002882303.1	Arabidopsis lyrata subsp. lyrata
XP_002873678.1	Arabidopsis lyrata subsp. lyrata
NP_187021.2	Arabidopsis thaliana
NP_196962.1	Arabidopsis thaliana
XP_012263076.1	Athalia rosae
XP_012058699.1	Atta cephalotes
XP_009039651.1	Aureococcus anophagefferens
XP_013860587.1	Austrofundulus limnaeus
XP_010667482.1	Beta vulgaris subsp. vulgaris
XP_010667483.1	Beta vulgaris subsp. vulgaris
XP_010667484.1	Beta vulgaris subsp. vulgaris
XP_010665719.1	Beta vulgaris subsp. vulgaris
XP_013088414.1	Biomphalaria glabrata
XP_010833065.1	Bison bison bison
XP_012163994.1	Bombus terrestris
XP_003557535.1	Brachypodium distachyon
XP_010235710.1	Brachypodium distachyon
XP_002597196.1	Branchiostoma floridae
XP_013714241.1	Brassica napus
XP_013745033.1	Brassica napus
XP_013735747.1	Brassica napus
XP_013727920.1	Brassica napus
XP_013712984.1	Brassica napus
XP_013712899.1	Brassica napus
XP_013712900.1	Brassica napus
XP_013667684.1	Brassica napus
XP_013667685.1	Brassica napus
XP_013586753.1	Brassica oleracea var. oleracea
XP_013630191.1	Brassica oleracea var. oleracea
XP_013629780.1	Brassica oleracea var. oleracea
XP_013612194.1	Brassica oleracea var. oleracea
XP_013612195.1	Brassica oleracea var. oleracea
XP_009130389.1	Brassica rapa
XP_009134738.1	Brassica rapa
XP_009131416.1	Brassica rapa
XP_009121656.1	Brassica rapa
XP_001898049.1	Brugia malayi
NP_497324.3	Caenorhabditis elegans
XP_007890579.1	Callorhinchus milii
XP_010513614.1	Camelina sativa
XP_010485723.1	Camelina sativa
XP_010463832.1	Camelina sativa
XP_010420100.1	Camelina sativa
XP_010453582.1	Camelina sativa
XP_010492266.1	Camelina sativa
XP_010492267.1	Camelina sativa
XP_011253705.1	Camponotus floridanus
XP_538497.3	Canis lupus familiaris
XP_006299967.1	Capsella rubella
XP_006289585.1	Capsella rubella
XP_011338308.1	Cerapachys biroi
XP_004530152.2	Ceratitis capitata
XP_011496484.1	Ceratosolen solmsi marchali
XP_007070131.1	Chelonia mydas
XP_005718111.1	Chondrus crispus
XP_004493216.2	Cicer arietinum
XP_004489245.1	Cicer arietinum
XP_014240818.1	Cimex lectularius
XP_006446552.1	Citrus clementina
XP_006479182.1	Citrus sinensis
XP_006479183.1	Citrus sinensis
XP_006470281.1	Citrus sinensis
XP_012672456.1	Clupea harengus
XP_005644712.1	Coccomyxa subellipsoidea C-169
XP_014210286.1	Copidosoma floridanum
XP_011427789.1	Crassostrea gigas
XP_007636819.1	Cricetulus griseus
XP_008443302.1	Cucumis melo
XP_008443548.1	Cucumis melo
XP_011652202.1	Cucumis sativus
XP_004141096.1	Cucumis sativus
XP_001847711.1	Culex quinquefasciatus
XP_005536104.1	Cyanidioschyzon merolae strain 10D
NP_001238761.1	Danio rerio
XP_015121902.1	Diachasma alloeum
XP_014470838.1	Dinoponera quadriceps
XP_001953491.1	Drosophila ananassae
XP_002001029.1	Drosophila mojavensis
XP_009639045.1	Egretta garzetta
XP_010908984.1	Elaeis guineensis
XP_010908985.1	Elaeis guineensis
XP_010908986.1	Elaeis guineensis
XP_010940149.1	Elaeis guineensis
XP_012845843.1	Erythranthe guttata
XP_012849673.1	Erythranthe guttata
XP_010054944.1	Eucalyptus grandis
XP_010033299.1	Eucalyptus grandis
XP_006408274.1	Eutrema salsugineum
XP_006399970.1	Eutrema salsugineum
XP_011305929.1	Fopius arisanus
XP_011457629.1	Fragaria vesca subsp. vesca
XP_004304642.1	Fragaria vesca subsp. vesca
XP_005705822.1	Galdieria sulphuraria
XP_005703873.1	Galdieria sulphuraria
XP_419282.4	Gallus gallus
XP_015282425.1	Gekko japonicus
XP_014627189.1	Glycine max
XP_014624092.1	Glycine max
XP_003554809.1	Glycine max
XP_012492456.1	Gossypium raimondii
XP_012483831.1	Gossypium raimondii
XP_005823861.1	Guillardia theta CCMP2712
XP_014286853.1	Halyomorpha halys
XP_011143537.1	Harpegnathos saltator
XP_009028309.1	Helobdella robusta
XP_002401660.1	Ixodes scapularis
XP_012070375.1	Jatropha curcas
XP_012081186.1	Jatropha curcas
XP_015217967.1	Lepisosteus oculatus
XP_012219489.1	Linepithema humile
XP_013407721.1	Lingula anatina
XP_008386883.1	Malus domestica
XP_008391785.1	Malus domestica
XP_008341437.1	Malus domestica
XP_003624712.2	Medicago truncatula
XP_003618178.2	Medicago truncatula
XP_003707413.1	Megachile rotundata
XP_003743636.1	Metaseiulus occidentalis
XP_002500480.1	Micromonas commoda
XP_002505868.1	Micromonas commoda
XP_003055912.1	Micromonas pusilla CCMP1545
XP_003062741.1	Micromonas pusilla CCMP1545
XP_008557664.1	Microplitis demolitor
XP_001382164.1	Monodelphis domestica
XP_012538587.1	Monomorium pharaonis
XP_010097425.1	Morus notabilis
XP_009409837.1	Musa acuminata subsp. malaccensis
XP_009380405.1	Musa acuminata subsp. malaccensis
XP_005188666.1	Musca domestica
XP_001607068.2	Nasonia vitripennis
XP_010266718.1	Nelumbo nucifera
XP_010248545.1	Nelumbo nucifera
XP_010248546.1	Nelumbo nucifera
XP_009759527.1	Nicotiana sylvestris
XP_009768206.1	Nicotiana sylvestris
XP_009614932.1	Nicotiana tomentosiformis
XP_010783292.1	Notothenia coriiceps
XP_007670321.1	Ornithorhynchus anatinus
XP_012276003.1	Orussus abietinus
XP_008252610.1	Oryctolagus cuniculus
XP_006657482.1	Oryza brachyantha
XP_006648841.1	Oryza brachyantha
XP_004077091.1	Oryzias latipes
XP_001416565.1	Ostreococcus lucimarinus CCE9901
XP_001416364.1	Ostreococcus lucimarinus CCE9901
XP_003077986.1	Ostreococcus tauri
XP_005965650.1	Pantholops hodgsonii
XP_005973447.1	Pantholops hodgsonii
XP_005964179.1	Pantholops hodgsonii
XP_005971358.1	Pantholops hodgsonii
XP_005974352.1	Pantholops hodgsonii
XP_005981430.1	Pantholops hodgsonii
XP_005975028.1	Pantholops hodgsonii
XP_013171151.1	Papilio xuthus
YP_002048728.1	Paulinella chromatophora
XP_002423964.1	Pediculus humanus corporis
XP_002180684.1	Phaeodactylum tricornutum CCAP 1055/1
XP_002178782.1	Phaeodactylum tricornutum CCAP 1055/1
XP_007151009.1	Phaseolus vulgaris
XP_008806050.1	Phoenix dactylifera
XP_008796014.1	Phoenix dactylifera
XP_001782634.1	Physcomitrella patens
XP_002906810.1	Phytophthora infestans T30-4
XP_008908207.1	Phytophthora parasitica INRA-310
XP_009515918.1	Phytophthora sojae
XP_008426967.1	Poecilia reticulata
XP_011634468.1	Pogonomyrmex barbatus
XP_015171865.1	Polistes dominula
XP_011034266.1	Populus euphratica
XP_011014662.1	Populus euphratica
XP_011004776.1	Populus euphratica
XP_011004777.1	Populus euphratica
XP_011047330.1	Populus euphratica
XP_002319726.2	Populus trichocarpa
XP_002300042.2	Populus trichocarpa
XP_014667723.1	Priapulus caudatus
XP_008244155.1	Prunus mume
XP_008230570.1	Prunus mume
XP_007217697.1	Prunus persica
XP_009366518.1	Pyrus x bretschneideri
XP_009343041.1	Pyrus x bretschneideri
XP_009353073.1	Pyrus x bretschneideri
XP_009353074.1	Pyrus x bretschneideri
XP_009377194.1	Pyrus x bretschneideri
XP_007443484.1	Python bivittatus
XP_002525684.1	Ricinus communis
XP_002524669.1	Ricinus communis
XP_014061003.1	Salmo salar
XP_008613291.1	Saprolegnia diclina VS20
XP_012200246.1	Saprolegnia parasitica CBS 223.65
XP_002961851.1	Selaginella moellendorffii
XP_002965413.1	Selaginella moellendorffii
XP_002976027.1	Selaginella moellendorffii
XP_011069965.1	Sesamum indicum
XP_011069966.1	Sesamum indicum
XP_011069967.1	Sesamum indicum
XP_011098446.1	Sesamum indicum
XP_004955565.1	Setaria italica
XP_004953116.1	Setaria italica
XP_010325062.1	Solanum lycopersicum
XP_010316293.1	Solanum lycopersicum
XP_015084437.1	Solanum pennellii
XP_015063612.1	Solanum pennellii
XP_015160496.1	Solanum tuberosum
XP_006338583.1	Solanum tuberosum
XP_011168924.1	Solenopsis invicta
XP_002461516.1	Sorghum bicolor
XP_002454178.1	Sorghum bicolor
XP_011680127.1	Strongylocentrotus purpuratus
XP_012427733.1	Taeniopygia guttata
XP_003963926.1	Takifugu rubripes
XP_010525003.1	Tarenaya hassleriana
XP_010550151.1	Tarenaya hassleriana
XP_010550152.1	Tarenaya hassleriana
XP_002289681.1	Thalassiosira pseudonana CCMP1335
XP_007029975.1	Theobroma cacao
XP_007029976.1	Theobroma cacao
XP_007029977.1	Theobroma cacao
XP_007029979.1	Theobroma cacao
XP_007029978.1	Theobroma cacao
XP_007031537.1	Theobroma cacao
XP_007031538.1	Theobroma cacao
XP_974155.1	Tribolium castaneum
XP_003374843.1	Trichinella spiralis
XP_014225982.1	Trichogramma pretiosum
XP_002113540.1	Trichoplax adhaerens
XP_014491278.1	Vigna radiata var. radiata
XP_014516378.1	Vigna radiata var. radiata
XP_002270169.1	Vitis vinifera
XP_010660886.1	Vitis vinifera
XP_011862193.1	Vollenhovia emeryi
XP_011866816.1	Vollenhovia emeryi
XP_002957529.1	Volvox carteri f. nagariensis
XP_011699417.1	Wasmannia auropunctata
NP_001017033.1	Xenopus tropicalis
XP_008652072.1	Zea mays
XP_008643478.1	Zea mays

## Sheet: Archaeal Rrp41 sequences
Supplementary Table 3. Accession numbers for the Rrp41 protein sequences used to generate the archaeal sequence logo in Fig. 6.
Accession number	Organism
WP_013267055.1	Acidilobus saccharovorans
WP_048101937.1	Acidiplasma
WP_048103779.1	Aciduliprofundum sp. MAR08-339
WP_010878000.1	Archaeoglobus fulgidus
WP_012939914.1	Archaeoglobus profundus
WP_015591777.1	Archaeoglobus sulfaticallidus
WP_013683726.1	Archaeoglobus veneficus
WP_015232099.1	Caldisphaera lagunensis
WP_012185236.1	Caldivirga maquilingensis
WP_048100042.1	Candidatus Acidianus copahuensis
WP_012310013.1	Candidatus Korarchaeum cryptofilum
WP_048134247.1	Candidatus Methanomassiliicoccus intestinalis
WP_015504198.1	Candidatus Methanomethylophilus alvus
WP_058747380.1	Candidatus Methanomethylophilus sp. 1R26
WP_048092559.1	Candidatus Methanoperedens nitroreducens
WP_048112857.1	Candidatus Methanoplasma termitum
WP_007402744.1	Candidatus Nitrosoarchaeum limnia
WP_048104769.1	Candidatus Nitrosopelagicus brevis
WP_048188500.1	Candidatus Nitrosotenuis cloacae
WP_013562831.1	Desulfurococcus mucosus
WP_012964829.1	Ferroglobus placidus
WP_048094625.1	Geoglobus ahangari
WP_052570431.1	Ignicoccus hospitalis
WP_048070037.1	Marine Group I thaumarchaeote SCGC AAA799-O18
WP_009073505.1	Metallosphaera yellowstonensis
WP_048079937.1	Methanobacterium
WP_048073680.1	Methanobacterium formicicum
WP_013645751.1	Methanobacterium lacus
WP_054835069.1	Methanobrevibacter arboriphilus
WP_040681799.1	Methanobrevibacter boviskoreani
WP_012956152.1	Methanobrevibacter ruminantium
WP_012035321.1	Methanocella arvoryzae
WP_014405465.1	Methanocella conradii
WP_011498371.1	Methanococcoides burtonii
WP_048193972.1	Methanococcoides methylutens
WP_013194075.1	Methanohalobium evestigatum
WP_013037262.1	Methanohalophilus mahii
WP_015054633.1	Methanolobus psychrophilus
WP_023844251.1	Methanolobus tindarius
WP_019177466.1	Methanomassiliicoccus luminyensis
WP_015325227.1	Methanomethylovorans hollandica
WP_048133357.1	Methanosaeta concilii
WP_014587690.1	Methanosaeta harundinacea
WP_013898462.1	Methanosalsum zhilinae
WP_048065213.1	Methanosarcina acetivorans
WP_048117015.1	Methanosarcina barkeri
WP_054299086.1	Methanosarcina flavescens
WP_048140632.1	Methanosarcina horonobensis
WP_048126344.1	Methanosarcina lacustris
WP_048184075.1	Methanosarcina siciliae
WP_048179152.1	Methanosarcina sp. MTP4
WP_048166298.1	Methanosarcina thermophila
WP_011406827.1	Methanosphaera stadtmanae
WP_048901206.1	Methanothermobacter marburgensis
WP_013413901.1	Methanothermus fervidus
WP_042687630.1	Methermicoccus shengliensis
WP_011177195.1	Picrophilus torridus
WP_011762588.1	Pyrobaculum islandicum
WP_011012714.1	Pyrococcus furiosus
WP_014027276.1	Pyrolobus fumarii
WP_013143894.1	Staphylothermus hellenicus
WP_011277504.1	Sulfolobus acidocaldarius
WP_011752251.1	Thermofilum pendens
WP_052884695.1	Thermofilum sp. 1807-2
WP_014737087.1	Thermogladius cellulolyticus
WP_010916565.1	Thermoplasma volcanium
WP_014126729.1	Thermoproteus tenax
WP_013130188.1	Thermosphaera aggregans
WP_054843100.1	Vulcanisaeta souniana

## Sheet: Archaeal Rrp42 sequences
Supplementary Table 4. Accession numbers for the Rrp42 protein sequences used to generate the archaeal sequence logo in Fig. 6.
Accession number	Organism
WP_013267054.1	Acidilobus saccharovorans
WP_048101936.1	Acidiplasma
WP_015283368.1	Aciduliprofundum sp. MAR08-339
WP_010878001.1	Archaeoglobus fulgidus
WP_012939915.1	Archaeoglobus profundus
WP_015591778.1	Archaeoglobus sulfaticallidus
WP_013683727.1	Archaeoglobus veneficus
WP_015232098.1	Caldisphaera lagunensis
WP_012185237.1	Caldivirga maquilingensis
WP_048100041.1	Candidatus Acidianus copahuensis
WP_012310012.1	Candidatus Korarchaeum cryptofilum
WP_020448382.1	Candidatus Methanomassiliicoccus intestinalis
WP_022532971.1	Candidatus Methanomethylophilus alvus
WP_058747379.1	Candidatus Methanomethylophilus sp. 1R26
WP_048093649.1	Candidatus Methanoperedens nitroreducens
WP_048112859.1	Candidatus Methanoplasma termitum
WP_010192378.1	Candidatus Nitrosoarchaeum limnia
WP_048104771.1	Candidatus Nitrosopelagicus brevis
WP_048188498.1	Candidatus Nitrosotenuis cloacae
WP_013562830.1	Desulfurococcus
WP_012964830.1	Ferroglobus placidus
WP_048094626.1	Geoglobus ahangari
WP_011998245.1	Ignicoccus hospitalis
WP_048070036.1	Marine Group I thaumarchaeote SCGC AAA799-O18
WP_009073503.1	Metallosphaera yellowstonensis
WP_048079938.1	Methanobacterium
WP_048073679.1	Methanobacterium formicicum
WP_048186459.1	Methanobacterium lacus
WP_042704067.1	Methanobrevibacter arboriphilus
WP_040681800.1	Methanobrevibacter boviskoreani
WP_012956151.1	Methanobrevibacter ruminantium
WP_012035320.1	Methanocella arvoryzae
WP_014405464.1	Methanocella conradii
WP_048063121.1	Methanococcoides burtonii
WP_048193973.1	Methanococcoides methylutens
WP_013194074.1	Methanohalobium evestigatum
WP_048902255.1	Methanohalophilus mahii
WP_048147193.1	Methanolobus psychrophilus
WP_023844250.1	Methanolobus tindarius
WP_026068908.1	Methanomassiliicoccus luminyensis
WP_048831134.1	Methanomethylovorans hollandica
WP_013720469.1	Methanosaeta concilii
WP_014587689.1	Methanosaeta harundinacea
WP_048815508.1	Methanosalsum zhilinae
WP_011021779.1	Methanosarcina acetivorans
WP_048117018.1	Methanosarcina barkeri
WP_054299085.1	Methanosarcina flavescens
WP_048140629.1	Methanosarcina horonobensis
WP_048126346.1	Methanosarcina lacustris
WP_048173218.1	Methanosarcina siciliae
WP_048179150.1	Methanosarcina sp. MTP4
WP_048166297.1	Methanosarcina thermophila
WP_011406828.1	Methanosphaera stadtmanae
WP_048901287.1	Methanothermobacter marburgensis
WP_048060571.1	Methanothermus fervidus
WP_052353371.1	Methermicoccus shengliensis
WP_011177194.1	Picrophilus torridus
WP_011762587.1	Pyrobaculum islandicum
WP_011012713.1	Pyrococcus furiosus
WP_014027277.1	Pyrolobus fumarii
WP_013143893.1	Staphylothermus hellenicus
WP_011277503.1	Sulfolobus acidocaldarius
WP_011752250.1	Thermofilum pendens
WP_052884694.1	Thermofilum sp. 1807-2
WP_014737088.1	Thermogladius cellulolyticus
WP_010916566.1	Thermoplasma volcanium
WP_014126730.1	Thermoproteus tenax
WP_013130187.1	Thermosphaera aggregans
WP_054843099.1	Vulcanisaeta souniana
